# Supplementary material for: Tumor lactate metabolism shapes immune suppression and therapeutic resistance revealed by integrative multi-omics and digital pathology
Source: Front Immunol. 2026 Mar 26;17:1797798. doi: 10.3389/fimmu.2026.1797798 (PMC13062246; doi:10.3389/fimmu.2026.1797798)
Supplement: Supplementary file 2 [file Table1.xlsx]

## Sheet: Table S1
Supplementary Table S1. Lactate-Associated Genes Retrieved from the GeneCards Database.
Gene Symbol	Description	Category	Uniprot ID	GIFtS	GC Id	Relevance score
LDHA	Lactate Dehydrogenase A	Protein Coding	P00338	63	GC11P018394	86.5701
LDHB	Lactate Dehydrogenase B	Protein Coding	P07195	56	GC12M021635	74.6177
DARS2	Aspartyl-TRNA Synthetase 2, Mitochondrial	Protein Coding	Q6PI48	55	GC01P173824	71.7814
SLC16A1	Solute Carrier Family 16 Member 1	Protein Coding	P53985	60	GC01M113172	46.4341
SLC2A2	Solute Carrier Family 2 Member 2	Protein Coding	P11168	63	GC03M171024	37.891
EARS2	Glutamyl-TRNA Synthetase 2, Mitochondrial	Protein Coding	Q5JPH6	55	GC16M052948	37.4606
LDHD	Lactate Dehydrogenase D	Protein Coding	Q86WU2	53	GC16M075111	36.9584
LDHC	Lactate Dehydrogenase C	Protein Coding	P07864	53	GC11P023553	36.7693
LDHAL6B	Lactate Dehydrogenase A Like 6B	Protein Coding	Q9BYZ2	47	GC15P059206	29.4279
LDHAL6A	Lactate Dehydrogenase A Like 6A	Protein Coding	Q6ZMR3	44	GC11P023556	27.2681
SLC16A3	Solute Carrier Family 16 Member 3	Protein Coding	O15427	57	GC17P082217	18.1754
MLDHR	Mitochondrial Lactate Dehydrogenase Regulator	Protein Coding	C0HLV8	13	GC10P132279	17.6058
PRL	Prolactin	Protein Coding	P01236	56	GC06M022287	17.5277
UEVLD	UEV And Lactate/Malate Dehyrogenase Domains	Protein Coding	Q8IX04	43	GC11M018554	16.7685
INS	Insulin	Protein Coding	P01308	60	GC11M002159	15.5643
SLC16A7	Solute Carrier Family 16 Member 7	Protein Coding	O60669	55	GC12P059596	14.8338
LDHAP4	Lactate Dehydrogenase A Pseudogene 4	Pseudogene		10	GC09M014920	14.7708
LDHBP2	Lactate Dehydrogenase B Pseudogene 2	Pseudogene		8	GC0XM076334	14.5662
POLG	DNA Polymerase Gamma, Catalytic Subunit	Protein Coding	P54098	62	GC15M166742	14.1361
LDHAP1	Lactate Dehydrogenase A Pseudogene 1	Pseudogene		8	GC04M006861	13.958
LDHAP3	Lactate Dehydrogenase A Pseudogene 3	Pseudogene		8	GC02P041819	13.806
LDHAP5	Lactate Dehydrogenase A Pseudogene 5	Pseudogene		8	GC10M118932	13.806
MT-ND1	Mitochondrially Encoded NADH:Ubiquinone Oxidoreductase Core Subunit 1	Protein Coding	P03886	46	GCMTP003309	13.4701
PC	Pyruvate Carboxylase	Protein Coding	P11498	60	GC11M066848	13.203
SURF1	SURF1 Cytochrome C Oxidase Assembly Factor	Protein Coding	Q15526	55	GC09M133351	13.1135
LDHBP1	Lactate Dehydrogenase B Pseudogene 1	Pseudogene		7	GC13P113276	13.003
GATB	Glutamyl-TRNA Amidotransferase Subunit B	Protein Coding	O75879	53	GC04M151670	12.8031
LDHAP2	Lactate Dehydrogenase A Pseudogene 2	Pseudogene		13	GC01P235737	12.7296
MDH2	Malate Dehydrogenase 2	Protein Coding	P40926	60	GC07P076048	12.5864
SLC2A1	Solute Carrier Family 2 Member 1	Protein Coding	P11166	66	GC01M042925	12.5016
LDHAL6CP	Lactate Dehydrogenase A Like 6C, Pseudogene	Pseudogene		9	GC12P063003	12.4893
DGUOK	Deoxyguanosine Kinase	Protein Coding	Q16854	56	GC02P073926	12.3015
MT-TL1	Mitochondrially Encoded TRNA-Leu (UUA/G) 1	RNA Gene		24	GCMTP003232	12.2913
PDP1	Pyruvate Dehydrogenase Phosphatase Catalytic Subunit 1	Protein Coding	Q9P0J1	60	GC08P093857	12.1616
AARS2	Alanyl-TRNA Synthetase 2, Mitochondrial	Protein Coding	Q5JTZ9	56	GC06M111837	12.069
COX5A	Cytochrome C Oxidase Subunit 5A	Protein Coding	P20674	57	GC15M074919	11.9583
SLC5A8	Solute Carrier Family 5 Member 8	Protein Coding	Q8N695	53	GC12M101155	11.7314
TRMU	TRNA Mitochondrial 2-Thiouridylase	Protein Coding	O75648	51	GC22P046330	11.7022
SDHB	Succinate Dehydrogenase Complex Iron Sulfur Subunit B	Protein Coding	P21912	61	GC01M036334	11.6449
DLD	Dihydrolipoamide Dehydrogenase	Protein Coding	P09622	62	GC07P113509	11.5861
KARS1	Lysyl-TRNA Synthetase 1	Protein Coding	Q15046	57	GC16M076419	11.484
FARS2	Phenylalanyl-TRNA Synthetase 2, Mitochondrial	Protein Coding	O95363	56	GC06P010386	11.4174
MT-CO2	Mitochondrially Encoded Cytochrome C Oxidase II	Protein Coding	P00403	50	GCMTP007587	11.3821
MT-ATP6	Mitochondrially Encoded ATP Synthase Membrane Subunit 6	Protein Coding	P00846	44	GCMTP008531	11.3175
NDUFS4	NADH:Ubiquinone Oxidoreductase Subunit S4	Protein Coding	O43181	55	GC05P053560	11.1673
SCO2	Synthesis Of Cytochrome C Oxidase 2	Protein Coding	O43819	57	GC22M050523	11.146
OXT	Oxytocin/Neurophysin I Prepropeptide	Protein Coding	P01178	50	GC20P011643	11.0875
GGA2	Golgi Associated, Gamma Adaptin Ear Containing, ARF Binding Protein 2	Protein Coding	Q9UJY4	48	GC16M052944	11.0681
LDHAL6FP	Lactate Dehydrogenase A Like 6F, Pseudogene	Pseudogene		11	GC06M157298	11.0459
LDHAP7	Lactate Dehydrogenase A Pseudogene 7	Pseudogene		8	GC02M084775	11.0459
LDHAL6EP	Lactate Dehydrogenase A Like 6E, Pseudogene	Pseudogene		7	GC04M071434	11.0459
LDHAL6DP	Lactate Dehydrogenase A Like 6D, Pseudogene	Pseudogene		6	GC11M083814	11.0459
MPV17	Mitochondrial Inner Membrane Protein MPV17	Protein Coding	P39210	53	GC02M027309	10.8964
FBXL4	F-Box And Leucine Rich Repeat Protein 4	Protein Coding	Q9UKA2	50	GC06M098868	10.8959
MTFMT	Mitochondrial Methionyl-TRNA Formyltransferase	Protein Coding	Q96DP5	53	GC15M065001	10.8459
SLC16A4	Solute Carrier Family 16 Member 4	Protein Coding	O15374	50	GC01M110362	10.7691
ALB	Albumin	Protein Coding	P02768	61	GC04P073397	10.7635
AARS1	Alanyl-TRNA Synthetase 1	Protein Coding	P49588	56	GC16M076160	10.6779
NARS2	Asparaginyl-TRNA Synthetase 2, Mitochondrial	Protein Coding	Q96I59	56	GC11M078435	10.6648
HCAR1	Hydroxycarboxylic Acid Receptor 1	Protein Coding	Q9BXC0	49	GC12M122726	10.5868
SUCLG1	Succinate-CoA Ligase GDP/ADP-Forming Subunit Alpha	Protein Coding	P53597	57	GC02M084423	10.5686
SUCLA2	Succinate-CoA Ligase ADP-Forming Subunit Beta	Protein Coding	Q9P2R7	59	GC13M047745	10.431
MT-ND4	Mitochondrially Encoded NADH:Ubiquinone Oxidoreductase Core Subunit 4	Protein Coding	P03905	44	GCMTP010762	10.4212
MT-CO3	Mitochondrially Encoded Cytochrome C Oxidase III	Protein Coding	P00414	44	GCMTP009209	10.2967
PDHA1	Pyruvate Dehydrogenase E1 Subunit Alpha 1	Protein Coding	P08559	60	GC0XP019343	10.2489
LDHBP3	Lactate Dehydrogenase B Pseudogene 3	Pseudogene		8	GC05M092840	10.2113
MT-ND6	Mitochondrially Encoded NADH:Ubiquinone Oxidoreductase Core Subunit 6	Protein Coding	P03923	43	GCMTM014151	10.1941
SLC5A12	Solute Carrier Family 5 Member 12	Protein Coding	Q1EHB4	42	GC11M026648	10.1104
MT-CO1	Mitochondrially Encoded Cytochrome C Oxidase I	Protein Coding	P00395	47	GCMTP005906	10.0823
MT-ND3	Mitochondrially Encoded NADH:Ubiquinone Oxidoreductase Core Subunit 3	Protein Coding	P03897	44	GCMTP010061	10.0701
DNM1L	Dynamin 1 Like	Protein Coding	O00429	60	GC12P032679	10.0649
TWNK	Twinkle MtDNA Helicase	Protein Coding	Q96RR1	55	GC10P128891	10.0604
RRM2B	Ribonucleotide Reductase Regulatory TP53 Inducible Subunit M2B	Protein Coding	Q7LG56	61	GC08M102204	10.0049
SLC25A4	Solute Carrier Family 25 Member 4	Protein Coding	P12235	60	GC04P185143	9.96929
TMEM70	Transmembrane Protein 70	Protein Coding	Q9BUB7	50	GC08P073972	9.91276
NDUFV1	NADH:Ubiquinone Oxidoreductase Core Subunit V1	Protein Coding	P49821	57	GC11P115209	9.87148
MT-ND5	Mitochondrially Encoded NADH:Ubiquinone Oxidoreductase Core Subunit 5	Protein Coding	P03915	45	GCMTP012339	9.87139
FASTKD2	FAST Kinase Domains 2	Protein Coding	Q9NYY8	50	GC02P206770	9.85421
RARS2	Arginyl-TRNA Synthetase 2, Mitochondrial	Protein Coding	Q5T160	55	GC06M112357	9.82205
ECHS1	Enoyl-CoA Hydratase, Short Chain 1	Protein Coding	P30084	59	GC10M133362	9.63118
TNF	Tumor Necrosis Factor	Protein Coding	P01375	63	GC06P190708	9.6151
HIF1A	Hypoxia Inducible Factor 1 Subunit Alpha	Protein Coding	Q16665	62	GC14P061695	9.54787
TPK1	Thiamin Pyrophosphokinase 1	Protein Coding	Q9H3S4	57	GC07M144451	9.51535
AGK	Acylglycerol Kinase	Protein Coding	Q53H12	53	GC07P141551	9.51154
GPT	Glutamic--Pyruvic Transaminase	Protein Coding	P24298	56	GC08P144502	9.45315
NDUFS1	NADH:Ubiquinone Oxidoreductase Core Subunit S1	Protein Coding	P28331	57	GC02M206114	9.3779
MT-ND2	Mitochondrially Encoded NADH:Ubiquinone Oxidoreductase Core Subunit 2	Protein Coding	P03891	44	GCMTP004472	9.37055
PARK7	Parkinsonism Associated Deglycase	Protein Coding	Q99497	60	GC01P083149	9.36585
TARS2	Threonyl-TRNA Synthetase 2, Mitochondrial	Protein Coding	Q9BW92	55	GC01P179738	9.36175
LARS2	Leucyl-TRNA Synthetase 2, Mitochondrial	Protein Coding	Q15031	57	GC03P066688	9.35835
SOD1	Superoxide Dismutase 1	Protein Coding	P00441	66	GC21P031659	9.34689
BCS1L	BCS1 Homolog, Ubiquinol-Cytochrome C Reductase Complex Chaperone	Protein Coding	Q9Y276	57	GC02P218658	9.34659
MTO1	Mitochondrial TRNA Translation Optimization 1	Protein Coding	Q9Y2Z2	55	GC06P073461	9.32951
HSD17B10	Hydroxysteroid 17-Beta Dehydrogenase 10	Protein Coding	Q99714	59	GC0XM053431	9.16326
GFM1	G Elongation Factor Mitochondrial 1	Protein Coding	Q96RP9	56	GC03P158644	9.16141
MTRFR	Mitochondrial Translation Release Factor In Rescue	Protein Coding	Q9H3J6	46	GC12P140384	9.05839
SERAC1	Serine Active Site Containing 1	Protein Coding	Q96JX3	49	GC06M158109	9.02983
SARS2	Seryl-TRNA Synthetase 2, Mitochondrial	Protein Coding	Q9NP81	57	GC19M112490	9.0275
TP53	Tumor Protein P53	Protein Coding	P04637	66	GC17M007661	9.00592
TIMM50	Translocase Of Inner Mitochondrial Membrane 50	Protein Coding	Q3ZCQ8	50	GC19P039480	8.99467
YARS2	Tyrosyl-TRNA Synthetase 2	Protein Coding	Q9Y2Z4	56	GC12M037365	8.99025
ATP5F1A	ATP Synthase F1 Subunit Alpha	Protein Coding	P25705	59	GC18M046081	8.95015
PET100	PET100 Cytochrome C Oxidase Chaperone	Protein Coding	P0DJ07	41	GC19P161208	8.94137
SDHA	Succinate Dehydrogenase Complex Flavoprotein Subunit A	Protein Coding	P31040	61	GC05P000254	8.93133
POLG2	DNA Polymerase Gamma 2, Accessory Subunit	Protein Coding	Q9UHN1	53	GC17M064477	8.8792
COX6B1	Cytochrome C Oxidase Subunit 6B1	Protein Coding	P14854	56	GC19P161958	8.87528
SLC17A5	Solute Carrier Family 17 Member 5	Protein Coding	Q9NRA2	57	GC06M073593	8.87438
G6PD	Glucose-6-Phosphate Dehydrogenase	Protein Coding	P11413	62	GC0XM154630	8.77708
MT-TW	Mitochondrially Encoded TRNA-Trp (UGA/G)	RNA Gene		22	GCMTP005514	8.76032
LIPT1	Lipoyltransferase 1	Protein Coding	Q9Y234	52	GC02P101034	8.74386
UQCRC2	Ubiquinol-Cytochrome C Reductase Core Protein 2	Protein Coding	P22695	58	GC16P128574	8.70943
COX8A	Cytochrome C Oxidase Subunit 8A	Protein Coding	P10176	53	GC11P114915	8.68793
CRP	C-Reactive Protein	Protein Coding	P02741	59	GC01M168779	8.67332
COX10	Cytochrome C Oxidase Assembly Factor Heme A:Farnesyltransferase COX10	Protein Coding	Q12887	56	GC17P014069	8.61962
MT-TS1	Mitochondrially Encoded TRNA-Ser (UCN) 1	RNA Gene		23	GCMTM007447	8.59243
COX4I1	Cytochrome C Oxidase Subunit 4I1	Protein Coding	P13073	59	GC16P085798	8.57738
IL6	Interleukin 6	Protein Coding	P05231	63	GC07P022725	8.56015
NFU1	NFU1 Iron-Sulfur Cluster Scaffold	Protein Coding	Q9UMS0	54	GC02M069395	8.53854
D2HGDH	D-2-Hydroxyglutarate Dehydrogenase	Protein Coding	Q8N465	56	GC02P241734	8.53499
MPC1	Mitochondrial Pyruvate Carrier 1	Protein Coding	Q9Y5U8	55	GC06M166364	8.5006
PRORP	Protein Only RNase P Catalytic Subunit	Protein Coding	O15091	48	GC14P060629	8.4691
CS	Citrate Synthase	Protein Coding	O75390	58	GC12M056271	8.46592
NDUFAF5	NADH:Ubiquinone Oxidoreductase Complex Assembly Factor 5	Protein Coding	Q5TEU4	48	GC20P014082	8.45245
HK1	Hexokinase 1	Protein Coding	P19367	63	GC10P069269	8.43854
CYCS	Cytochrome C, Somatic	Protein Coding	P99999	60	GC07M025118	8.39414
COQ8A	Coenzyme Q8A	Protein Coding	Q8NI60	55	GC01P226982	8.38719
MT-TK	Mitochondrially Encoded TRNA-Lys (AAA/G)	RNA Gene		21	GCMTP008297	8.38607
ENSG00000285854	Novel Transcript	Protein Coding		8	GC12M021536	8.36482
COX15	Cytochrome C Oxidase Assembly Homolog COX15	Protein Coding	Q7KZN9	55	GC10M099696	8.31079
NDUFA13	NADH:Ubiquinone Oxidoreductase Subunit A13	Protein Coding	Q9P0J0	56	GC19P019515	8.29718
OGDH	Oxoglutarate Dehydrogenase	Protein Coding	Q02218	60	GC07P044606	8.27889
MDH1	Malate Dehydrogenase 1	Protein Coding	P40925	55	GC02P063557	8.27007
MYC	MYC Proto-Oncogene, BHLH Transcription Factor	Protein Coding	P01106	65	GC08P127735	8.26524
PNPT1	Polyribonucleotide Nucleotidyltransferase 1	Protein Coding	Q8TCS8	57	GC02M055634	8.23535
OPA1	OPA1 Mitochondrial Dynamin Like GTPase	Protein Coding	O60313	56	GC03P193594	8.21636
MT-TV	Mitochondrially Encoded TRNA-Val (GUN)	RNA Gene		23	GCMTP001605	8.17126
MT-TF	Mitochondrially Encoded TRNA-Phe (UUU/C)	RNA Gene		23	GCMTP000580	8.16312
RAF1	Raf-1 Proto-Oncogene, Serine/Threonine Kinase	Protein Coding	P04049	67	GC03M012583	8.15638
TK2	Thymidine Kinase 2	Protein Coding	O00142	54	GC16M066508	8.09634
GLRX5	Glutaredoxin 5	Protein Coding	Q86SX6	52	GC14P095533	8.09187
ATPAF2	ATP Synthase Mitochondrial F1 Complex Assembly Factor 2	Protein Coding	Q8N5M1	50	GC17M017977	8.07966
LYRM7	LYR Motif Containing 7	Protein Coding	Q5U5X0	50	GC05P131170	8.0774
ACAD9	Acyl-CoA Dehydrogenase Family Member 9	Protein Coding	Q9H845	57	GC03P144178	8.06844
COX20	Cytochrome C Oxidase Assembly Factor COX20	Protein Coding	Q5RI15	52	GC01P245444	7.98745
COQ4	Coenzyme Q4	Protein Coding	Q9Y3A0	51	GC09P128322	7.97267
IGF1	Insulin Like Growth Factor 1	Protein Coding	P05019	60	GC12M102395	7.8844
TACO1	Translational Activator Of Cytochrome C Oxidase I	Protein Coding	Q9BSH4	52	GC17P063600	7.8773
SLC16A8	Solute Carrier Family 16 Member 8	Protein Coding	O95907	49	GC22M090061	7.87639
LRPPRC	Leucine Rich Pentatricopeptide Repeat Containing	Protein Coding	P42704	54	GC02M043886	7.86672
MRPS34	Mitochondrial Ribosomal Protein S34	Protein Coding	P82930	47	GC16M001771	7.80554
PDSS1	Decaprenyl Diphosphate Synthase Subunit 1	Protein Coding	Q5T2R2	54	GC10P026697	7.8
NDUFS2	NADH:Ubiquinone Oxidoreductase Core Subunit S2	Protein Coding	O75306	56	GC01P161197	7.79793
NDUFAF6	NADH:Ubiquinone Oxidoreductase Complex Assembly Factor 6	Protein Coding	Q330K2	47	GC08P094895	7.79071
IBA57	Iron-Sulfur Cluster Assembly Factor IBA57	Protein Coding	Q5T440	47	GC01P228165	7.7674
PRKAG3	Protein Kinase AMP-Activated Non-Catalytic Subunit Gamma 3	Protein Coding	Q9UGI9	53	GC02M218823	7.75098
LIAS	Lipoic Acid Synthetase	Protein Coding	O43766	55	GC04P040350	7.75082
SCO1	Synthesis Of Cytochrome C Oxidase 1	Protein Coding	O75880	57	GC17M010672	7.74406
HTRA2	HtrA Serine Peptidase 2	Protein Coding	O43464	59	GC02P074529	7.70541
AIFM1	Apoptosis Inducing Factor Mitochondria Associated 1	Protein Coding	O95831	63	GC0XM130129	7.69626
HAGH	Hydroxyacylglutathione Hydrolase	Protein Coding	Q16775	55	GC16M001795	7.66101
MT-TN	Mitochondrially Encoded TRNA-Asn (AAU/C)	RNA Gene		21	GCMTM005659	7.6583
SLC25A3	Solute Carrier Family 25 Member 3	Protein Coding	Q00325	57	GC12P098593	7.65276
CPT2	Carnitine Palmitoyltransferase 2	Protein Coding	P23786	63	GC01P053196	7.59236
BCL2	BCL2 Apoptosis Regulator	Protein Coding	P10415	64	GC18M063123	7.5761
KAT6B	Lysine Acetyltransferase 6B	Protein Coding	Q8WYB5	57	GC10P076489	7.56093
XPO5	Exportin 5	Protein Coding	Q9HAV4	53	GC06M043522	7.56093
PDHX	Pyruvate Dehydrogenase Complex Component X	Protein Coding	O00330	59	GC11P034894	7.56003
AFG1L	AFG1 Like ATPase	Protein Coding	Q8WV93	45	GC06P191520	7.48259
TYMP	Thymidine Phosphorylase	Protein Coding	P19971	60	GC22M050525	7.47761
HSPD1	Heat Shock Protein Family D (Hsp60) Member 1	Protein Coding	P10809	61	GC02M197486	7.46387
MT-ATP8	Mitochondrially Encoded ATP Synthase Membrane Subunit 8	Protein Coding	P03928	43	GCMTP008368	7.43943
NDUFS7	NADH:Ubiquinone Oxidoreductase Core Subunit S7	Protein Coding	O75251	58	GC19P160972	7.40888
COQ9	Coenzyme Q9	Protein Coding	O75208	53	GC16P057447	7.39767
BDNF-AS	BDNF Antisense RNA	RNA Gene		30	GC11P027466	7.36868
PCK2	Phosphoenolpyruvate Carboxykinase 2, Mitochondrial	Protein Coding	Q16822	58	GC14P024094	7.36132
NUBPL	NUBP Iron-Sulfur Cluster Assembly Factor, Mitochondrial	Protein Coding	Q8TB37	52	GC14P031489	7.35735
MFN2	Mitofusin 2	Protein Coding	O95140	60	GC01P011980	7.32913
TRMT5	TRNA Methyltransferase 5	Protein Coding	Q32P41	52	GC14M060971	7.32902
SFXN4	Sideroflexin 4	Protein Coding	Q6P4A7	50	GC10M119140	7.31225
RMND1	Required For Meiotic Nuclear Division 1 Homolog	Protein Coding	Q9NWS8	49	GC06M151404	7.28169
NDUFAF1	NADH:Ubiquinone Oxidoreductase Complex Assembly Factor 1	Protein Coding	Q9Y375	53	GC15M041387	7.27663
UQCRQ	Ubiquinol-Cytochrome C Reductase Complex III Subunit VII	Protein Coding	O14949	53	GC05P132866	7.25343
FOXRED1	FAD Dependent Oxidoreductase Domain Containing 1	Protein Coding	Q96CU9	53	GC11P126269	7.24525
NDUFS8	NADH:Ubiquinone Oxidoreductase Core Subunit S8	Protein Coding	O00217	56	GC11P068030	7.16672
TRMT10C	TRNA Methyltransferase 10C, Mitochondrial RNase P Subunit	Protein Coding	Q7L0Y3	49	GC03P101561	7.16368
MRPL12	Mitochondrial Ribosomal Protein L12	Protein Coding	P52815	50	GC17P166168	7.14025
GOT2	Glutamic-Oxaloacetic Transaminase 2	Protein Coding	P00505	59	GC16M058707	7.13875
ATP5F1E	ATP Synthase F1 Subunit Epsilon	Protein Coding	P56381	54	GC20M059026	7.13388
TIMM22	Translocase Of Inner Mitochondrial Membrane 22	Protein Coding	Q9Y584	48	GC17P000997	7.13099
NDUFA1	NADH:Ubiquinone Oxidoreductase Subunit A1	Protein Coding	O15239	55	GC0XP119871	7.13015
NDUFAF2	NADH:Ubiquinone Oxidoreductase Complex Assembly Factor 2	Protein Coding	Q8N183	53	GC05P060945	7.12605
GLUD1	Glutamate Dehydrogenase 1	Protein Coding	P00367	63	GC10M087050	7.09741
MT-CYB	Mitochondrially Encoded Cytochrome B	Protein Coding	P00156	45	GCMTP014749	7.08472
MT-TS2	Mitochondrially Encoded TRNA-Ser (AGU/C) 2	RNA Gene		21	GCMTP012215	7.08196
TSFM	Ts Translation Elongation Factor, Mitochondrial	Protein Coding	P43897	55	GC12P057782	7.05456
LIPT2	Lipoyl(Octanoyl) Transferase 2	Protein Coding	A6NK58	46	GC11M143259	7.02643
CSN1S1	Casein Alpha S1	Protein Coding	P47710	50	GC04P070121	7.02416
NDUFA11	NADH:Ubiquinone Oxidoreductase Subunit A11	Protein Coding	Q86Y39	50	GC19M005891	6.99845
TUFM	Tu Translation Elongation Factor, Mitochondrial	Protein Coding	P49411	57	GC16M053150	6.99294
CSN2	Casein Beta	Protein Coding	P05814	46	GC04M069955	6.97743
NDUFS3	NADH:Ubiquinone Oxidoreductase Core Subunit S3	Protein Coding	O75489	58	GC11P049507	6.97574
HIBCH	3-Hydroxyisobutyryl-CoA Hydrolase	Protein Coding	Q6NVY1	55	GC02M190189	6.96267
LETM1	Leucine Zipper And EF-Hand Containing Transmembrane Protein 1	Protein Coding	O95202	56	GC04M001811	6.95877
SLCO2A1	Solute Carrier Organic Anion Transporter Family Member 2A1	Protein Coding	Q92959	57	GC03M133932	6.93528
BSG	Basigin (Ok Blood Group)	Protein Coding	P35613	57	GC19P000571	6.93213
MT-TH	Mitochondrially Encoded TRNA-His (CAU/C)	RNA Gene		23	GCMTP012140	6.91827
MMUT	Methylmalonyl-CoA Mutase	Protein Coding	P22033	58	GC06M049430	6.88187
LYRM4	LYR Motif Containing 4	Protein Coding	Q9HD34	50	GC06M005036	6.88094
G6PC1	Glucose-6-Phosphatase Catalytic Subunit 1	Protein Coding	P35575	56	GC17P166632	6.86033
LARS1	Leucyl-TRNA Synthetase 1	Protein Coding	Q9P2J5	57	GC05M146114	6.85192
ABCB7	ATP Binding Cassette Subfamily B Member 7	Protein Coding	O75027	57	GC0XM075053	6.83565
PET117	PET117 Cytochrome C Oxidase Chaperone	Protein Coding	Q6UWS5	43	GC20P018137	6.80393
PUS1	Pseudouridine Synthase 1	Protein Coding	Q9Y606	55	GC12P131929	6.79878
GAPDH	Glyceraldehyde-3-Phosphate Dehydrogenase	Protein Coding	P04406	64	GC12P080272	6.7962
PIK3C2A	Phosphatidylinositol-4-Phosphate 3-Kinase Catalytic Subunit Type 2 Alpha	Protein Coding	O00443	60	GC11M018212	6.76926
FDX2	Ferredoxin 2	Protein Coding	Q6P4F2	45	GC19M111881	6.75211
HAO1	Hydroxyacid Oxidase 1	Protein Coding	Q9UJM8	53	GC20M010915	6.71735
PDSS2	Decaprenyl Diphosphate Synthase Subunit 2	Protein Coding	Q86YH6	53	GC06M107152	6.71558
NDUFS6	NADH:Ubiquinone Oxidoreductase Subunit S6	Protein Coding	O75380	55	GC05P001801	6.64798
ETFDH	Electron Transfer Flavoprotein Dehydrogenase	Protein Coding	Q16134	59	GC04P158672	6.64191
SLC25A13	Solute Carrier Family 25 Member 13	Protein Coding	Q9UJS0	58	GC07M096120	6.64077
MT-TQ	Mitochondrially Encoded TRNA-Gln (CAA/G)	RNA Gene		21	GCMTM004331	6.61835
NDUFAF4	NADH:Ubiquinone Oxidoreductase Complex Assembly Factor 4	Protein Coding	Q9P032	54	GC06M096889	6.59851
HADHB	Hydroxyacyl-CoA Dehydrogenase Trifunctional Multienzyme Complex Subunit Beta	Protein Coding	P55084	59	GC02P026243	6.59207
ISCU	Iron-Sulfur Cluster Assembly Enzyme	Protein Coding	Q9H1K1	57	GC12P108561	6.58804
FH	Fumarate Hydratase	Protein Coding	P07954	59	GC01M241499	6.56932
SLC25A19	Solute Carrier Family 25 Member 19	Protein Coding	Q9HC21	55	GC17M101824	6.56054
BOLA3	BolA Family Member 3	Protein Coding	Q53S33	50	GC02M074144	6.54609
WARS2	Tryptophanyl TRNA Synthetase 2, Mitochondrial	Protein Coding	Q9UGM6	57	GC01M119031	6.51481
ATP5PO	ATP Synthase Peripheral Stalk Subunit OSCP	Protein Coding	P48047	57	GC21M033904	6.50002
LTF	Lactotransferrin	Protein Coding	P02788	58	GC03M046435	6.4904
MRPS7	Mitochondrial Ribosomal Protein S7	Protein Coding	Q9Y2R9	50	GC17P165974	6.4892
MT-TI	Mitochondrially Encoded TRNA-Ile (AUU/C)	RNA Gene		21	GCMTP004265	6.4689
NDUFA12	NADH:Ubiquinone Oxidoreductase Subunit A12	Protein Coding	Q9UI09	57	GC12M094898	6.44939
MRPS14	Mitochondrial Ribosomal Protein S14	Protein Coding	O60783	47	GC01M175010	6.44009
CERNA3	Competing Endogenous LncRNA 3 For MiR-645	RNA Gene		20	GC08P056502	6.4383
PMPCB	Peptidase, Mitochondrial Processing Subunit Beta	Protein Coding	O75439	55	GC07P103297	6.40594
CAT	Catalase	Protein Coding	P04040	64	GC11P034460	6.39809
TGFB1	Transforming Growth Factor Beta 1	Protein Coding	P01137	65	GC19M041301	6.37814
COX14	Cytochrome C Oxidase Assembly Factor COX14	Protein Coding	Q96I36	49	GC12P081336	6.37103
VARS2	Valyl-TRNA Synthetase 2, Mitochondrial	Protein Coding	Q5ST30	56	GC06P190693	6.37064
GFM2	GTP Dependent Ribosome Recycling Factor Mitochondrial 2	Protein Coding	Q969S9	53	GC05M074721	6.35319
CASP3	Caspase 3	Protein Coding	P42574	62	GC04M184627	6.34843
SPG7	SPG7 Matrix AAA Peptidase Subunit, Paraplegin	Protein Coding	Q9UQ90	56	GC16P130822	6.34489
MRPS22	Mitochondrial Ribosomal Protein S22	Protein Coding	P82650	53	GC03P139005	6.33142
MRPS16	Mitochondrial Ribosomal Protein S16	Protein Coding	Q9Y3D3	53	GC10M073248	6.33028
HADHA	Hydroxyacyl-CoA Dehydrogenase Trifunctional Multienzyme Complex Subunit Alpha	Protein Coding	P40939	59	GC02M026190	6.30484
CXCL8	C-X-C Motif Chemokine Ligand 8	Protein Coding	P10145	56	GC04P073740	6.27645
ETHE1	ETHE1 Persulfide Dioxygenase	Protein Coding	O95571	55	GC19M043506	6.23941
NDUFV2	NADH:Ubiquinone Oxidoreductase Core Subunit V2	Protein Coding	P19404	56	GC18P009118	6.22899
MRPL39	Mitochondrial Ribosomal Protein L39	Protein Coding	Q9NYK5	50	GC21M025585	6.22726
GYS2	Glycogen Synthase 2	Protein Coding	P54840	57	GC12M037168	6.19454
MB	Myoglobin	Protein Coding	P02144	59	GC22M035606	6.17855
NDUFA9	NADH:Ubiquinone Oxidoreductase Subunit A9	Protein Coding	Q16795	55	GC12P004649	6.14825
HMGCL	3-Hydroxy-3-Methylglutaryl-CoA Lyase	Protein Coding	P35914	58	GC01M023801	6.12247
UQCRB	Ubiquinol-Cytochrome C Reductase Binding Protein	Protein Coding	P14927	56	GC08M096225	6.11806
CENPL	Centromere Protein L	Protein Coding	Q8N0S6	42	GC01M173799	6.10363
CYC1	Cytochrome C1	Protein Coding	P08574	57	GC08P144095	6.07785
NSUN3	NOP2/Sun RNA Methyltransferase 3	Protein Coding	Q9H649	49	GC03P094062	6.07256
TMEM126A	Transmembrane Protein 126A	Protein Coding	Q9H061	52	GC11P085647	6.06689
GK	Glycerol Kinase	Protein Coding	P32189	59	GC0XP031703	6.03446
PDHB	Pyruvate Dehydrogenase E1 Subunit Beta	Protein Coding	P11177	59	GC03M058512	6.0258
PARS2	Prolyl-TRNA Synthetase 2, Mitochondrial	Protein Coding	Q7L3T8	52	GC01M054756	6.02266
LONP1	Lon Peptidase 1, Mitochondrial	Protein Coding	P36776	59	GC19M005691	6.01873
DNAJC19	DnaJ Heat Shock Protein Family (Hsp40) Member C19	Protein Coding	Q96DA6	53	GC03M180983	6.01823
MTOR	Mechanistic Target Of Rapamycin Kinase	Protein Coding	P42345	68	GC01M011106	6.00725
HP	Haptoglobin	Protein Coding	P00738	58	GC16P129983	6.00322
AUH	AU RNA Binding Methylglutaconyl-CoA Hydratase	Protein Coding	Q13825	54	GC09M091213	5.98952
ALPP	Alkaline Phosphatase, Placental	Protein Coding	P05187	57	GC02P232378	5.95729
COA8	Cytochrome C Oxidase Assembly Factor 8	Protein Coding	Q96IL0	42	GC14P121595	5.94046
NDUFC2	NADH:Ubiquinone Oxidoreductase Subunit C2	Protein Coding	O95298	52	GC11M078068	5.9266
EPO	Erythropoietin	Protein Coding	P01588	55	GC07P100720	5.92079
PFKM	Phosphofructokinase, Muscle	Protein Coding	P08237	61	GC12P048105	5.90655
OPA3	Outer Mitochondrial Membrane Lipid Metabolism Regulator OPA3	Protein Coding	Q9H6K4	50	GC19M045527	5.8968
PKM	Pyruvate Kinase M1/2	Protein Coding	P14618	63	GC15M072199	5.88524
CKB	Creatine Kinase B	Protein Coding	P12277	57	GC14M103519	5.88079
ELAC2	ElaC Ribonuclease Z 2	Protein Coding	Q9BQ52	53	GC17M012991	5.86957
HAGHL	Hydroxyacylglutathione Hydrolase Like	Protein Coding	Q6PII5	42	GC16P128003	5.85612
ATAD3A	ATPase Family AAA Domain Containing 3A	Protein Coding	Q9NVI7	52	GC01P082923	5.82761
CRAT	Carnitine O-Acetyltransferase	Protein Coding	P43155	59	GC09M129094	5.80671
CA5A	Carbonic Anhydrase 5A	Protein Coding	P35218	56	GC16M087882	5.79095
MARS2	Methionyl-TRNA Synthetase 2, Mitochondrial	Protein Coding	Q96GW9	54	GC02P197705	5.78767
PRLR	Prolactin Receptor	Protein Coding	P16471	60	GC05M035048	5.77911
ERBB2	Erb-B2 Receptor Tyrosine Kinase 2	Protein Coding	P04626	68	GC17P039687	5.76874
TMEM126B	Transmembrane Protein 126B	Protein Coding	Q8IUX1	49	GC11P085628	5.75144
UQCRFS1	Ubiquinol-Cytochrome C Reductase, Rieske Iron-Sulfur Polypeptide 1	Protein Coding	P47985	59	GC19M029205	5.75119
CHAT	Choline O-Acetyltransferase	Protein Coding	P28329	61	GC10P049609	5.74882
MT-ND4L	Mitochondrially Encoded NADH:Ubiquinone Oxidoreductase Core Subunit 4L	Protein Coding	P03901	39	GCMTP010472	5.74498
ACADM	Acyl-CoA Dehydrogenase Medium Chain	Protein Coding	P11310	59	GC01P075724	5.73457
BTD	Biotinidase	Protein Coding	P43251	57	GC03P028908	5.71538
CEL	Carboxyl Ester Lipase	Protein Coding	P19835	58	GC09P133061	5.70449
LEP	Leptin	Protein Coding	P41159	59	GC07P128241	5.70033
TXN2	Thioredoxin 2	Protein Coding	Q99757	55	GC22M036467	5.697
COA3	Cytochrome C Oxidase Assembly Factor 3	Protein Coding	Q9Y2R0	46	GC17M042795	5.68391
CLPB	ClpB Family Mitochondrial Disaggregase	Protein Coding	Q9H078	56	GC11M143196	5.68316
TTC19	Tetratricopeptide Repeat Domain 19	Protein Coding	Q6DKK2	51	GC17P015999	5.66705
MT-TL2	Mitochondrially Encoded TRNA-Leu (CUN) 2	RNA Gene		22	GCMTP012268	5.66311
SLC19A3	Solute Carrier Family 19 Member 3	Protein Coding	Q9BZV2	58	GC02M227685	5.65557
CARS2	Cysteinyl-TRNA Synthetase 2, Mitochondrial	Protein Coding	Q9HA77	52	GC13M110641	5.62305
MRPL44	Mitochondrial Ribosomal Protein L44	Protein Coding	Q9H9J2	52	GC02P223957	5.61403
SDHAF1	Succinate Dehydrogenase Complex Assembly Factor 1	Protein Coding	A6NFY7	47	GC19P035995	5.61024
GCK	Glucokinase	Protein Coding	P35557	62	GC07M045798	5.56919
MRPL3	Mitochondrial Ribosomal Protein L3	Protein Coding	P09001	53	GC03M131462	5.56851
NBAS	NBAS Subunit Of NRZ Tethering Complex	Protein Coding	A2RRP1	52	GC02M014805	5.56692
NDUFAF3	NADH:Ubiquinone Oxidoreductase Complex Assembly Factor 3	Protein Coding	Q9BU61	52	GC03P049020	5.56332
OTC	Ornithine Transcarbamylase	Protein Coding	P00480	59	GC0XP038345	5.55198
APTX	Aprataxin	Protein Coding	Q7Z2E3	56	GC09M032886	5.55158
CYP27A1	Cytochrome P450 Family 27 Subfamily A Member 1	Protein Coding	Q02318	59	GC02P218781	5.54944
XDH	Xanthine Dehydrogenase	Protein Coding	P47989	60	GC02M031334	5.54451
NDUFA10	NADH:Ubiquinone Oxidoreductase Subunit A10	Protein Coding	O95299	55	GC02M239893	5.51379
ADA	Adenosine Deaminase	Protein Coding	P00813	64	GC20M044620	5.49333
B2M	Beta-2-Microglobulin	Protein Coding	P61769	62	GC15P044711	5.45283
YARS1	Tyrosyl-TRNA Synthetase 1	Protein Coding	P54577	55	GC01M037569	5.43453
SDHD	Succinate Dehydrogenase Complex Subunit D	Protein Coding	O14521	57	GC11P116389	5.42273
KIF23	Kinesin Family Member 23	Protein Coding	Q02241	56	GC15P069414	5.41975
UQCC3	Ubiquinol-Cytochrome C Reductase Complex Assembly Factor 3	Protein Coding	Q6UW78	45	GC11P062670	5.39189
NDUFB8	NADH:Ubiquinone Oxidoreductase Subunit B8	Protein Coding	O95169	55	GC10M100523	5.38509
IARS2	Isoleucyl-TRNA Synthetase 2, Mitochondrial	Protein Coding	Q9NSE4	54	GC01P220094	5.36248
SLC25A12	Solute Carrier Family 25 Member 12	Protein Coding	O75746	59	GC02M171783	5.3624
ALDH6A1	Aldehyde Dehydrogenase 6 Family Member A1	Protein Coding	Q02252	57	GC14M074230	5.35902
ACAT1	Acetyl-CoA Acetyltransferase 1	Protein Coding	P24752	63	GC11P116279	5.35353
NDUFB3	NADH:Ubiquinone Oxidoreductase Subunit B3	Protein Coding	O43676	53	GC02P201071	5.31575
ABCB1	ATP Binding Cassette Subfamily B Member 1	Protein Coding	P08183	64	GC07M087504	5.30393
CHCHD10	Coiled-Coil-Helix-Coiled-Coil-Helix Domain Containing 10	Protein Coding	Q8WYQ3	52	GC22M023765	5.30282
UQCC2	Ubiquinol-Cytochrome C Reductase Complex Assembly Factor 2	Protein Coding	Q9BRT2	49	GC06M033694	5.26212
HMGCS2	3-Hydroxy-3-Methylglutaryl-CoA Synthase 2	Protein Coding	P54868	59	GC01M119747	5.25764
VEGFA	Vascular Endothelial Growth Factor A	Protein Coding	P15692	61	GC06P043770	5.2553
GSR	Glutathione-Disulfide Reductase	Protein Coding	P00390	62	GC08M030678	5.23706
SNORD15A	Small Nucleolar RNA, C/D Box 15A	RNA Gene		24	GC11P075400	5.22318
OXA1L	OXA1L Mitochondrial Inner Membrane Insertase	Protein Coding	Q15070	51	GC14P022766	5.21337
GGT1	Gamma-Glutamyltransferase 1	Protein Coding	P19440	62	GC22P024583	5.16948
PNKD	PNKD Metallo-Beta-Lactamase Domain Containing	Protein Coding	Q8N490	54	GC02P218270	5.16169
IDH1	Isocitrate Dehydrogenase (NADP(+)) 1	Protein Coding	O75874	65	GC02M208236	5.16089
S100B	S100 Calcium Binding Protein B	Protein Coding	P04271	59	GC21M055311	5.14994
MT-RNR1	Mitochondrially Encoded 12S RRNA	RNA Gene	A0A0C5B5G6	26	GCMTP000642	5.12632
TEFM	Transcription Elongation Factor, Mitochondrial	Protein Coding	Q96QE5	47	GC17M030897	5.11478
NDUFB9	NADH:Ubiquinone Oxidoreductase Subunit B9	Protein Coding	Q9Y6M9	56	GC08P124539	5.11046
COQ6	Coenzyme Q6, Monooxygenase	Protein Coding	Q9Y2Z9	56	GC14P073949	5.10541
ESR1	Estrogen Receptor 1	Protein Coding	P03372	68	GC06P151656	5.10172
CKM	Creatine Kinase, M-Type	Protein Coding	P06732	59	GC19M045306	5.09614
NDUFA8	NADH:Ubiquinone Oxidoreductase Subunit A8	Protein Coding	P51970	56	GC09M122132	5.08879
LOC129934096	ATAC-STARR-Seq Lymphoblastoid Active Region 16036	Functional Element		8	GC02P073929	5.08221
HMOX1	Heme Oxygenase 1	Protein Coding	P09601	65	GC22P035380	5.05319
PTHLH	Parathyroid Hormone Like Hormone	Protein Coding	P12272	57	GC12M037271	5.051
MT-TG	Mitochondrially Encoded TRNA-Gly (GGN)	RNA Gene		20	GCMTP009993	5.04831
PYGM	Glycogen Phosphorylase, Muscle Associated	Protein Coding	P11217	60	GC11M064746	5.04625
COX11	Cytochrome C Oxidase Copper Chaperone COX11	Protein Coding	Q9Y6N1	53	GC17M054951	5.04276
ENO2	Enolase 2	Protein Coding	P09104	60	GC12P006913	5.03687
GTPBP3	GTP Binding Protein 3, Mitochondrial	Protein Coding	Q969Y2	52	GC19P161651	5.02715
NDUFA6	NADH:Ubiquinone Oxidoreductase Subunit A6	Protein Coding	P56556	55	GC22M042085	5.02618
NPPA	Natriuretic Peptide A	Protein Coding	P01160	57	GC01M036050	5.01477
JAK2	Janus Kinase 2	Protein Coding	O60674	66	GC09P004985	5.01006
FBP1	Fructose-Bisphosphatase 1	Protein Coding	P09467	62	GC09M094603	5.00847
HPDL	4-Hydroxyphenylpyruvate Dioxygenase Like	Protein Coding	Q96IR7	47	GC01P045326	4.97622
HBB	Hemoglobin Subunit Beta	Protein Coding	P68871	58	GC11M015976	4.9725
GAA	Alpha Glucosidase	Protein Coding	P10253	63	GC17P080101	4.96336
COQ2	Coenzyme Q2, Polyprenyltransferase	Protein Coding	Q96H96	53	GC04M083261	4.95666
MRPS28	Mitochondrial Ribosomal Protein S28	Protein Coding	Q9Y2Q9	49	GC08M079999	4.94306
DLAT	Dihydrolipoamide S-Acetyltransferase	Protein Coding	P10515	58	GC11P116386	4.93566
STXBP2	Syntaxin Binding Protein 2	Protein Coding	Q15833	57	GC19P161209	4.93469
CPT1A	Carnitine Palmitoyltransferase 1A	Protein Coding	P50416	61	GC11M068754	4.9285
MGME1	Mitochondrial Genome Maintenance Exonuclease 1	Protein Coding	Q9BQP7	49	GC20P017968	4.92674
YME1L1	YME1 Like 1 ATPase	Protein Coding	Q96TA2	55	GC10M027110	4.91358
LOC125371495	Sharpr-MPRA Regulatory Region 9511	Functional Element		8	GC19P163957	4.90553
LOC130002899	ATAC-STARR-Seq Lymphoblastoid Silent Region 20452	Functional Element		8	GC09P158075	4.90553
PINK1	PTEN Induced Kinase 1	Protein Coding	Q9BXM7	59	GC01P083848	4.89774
TIMM8A	Translocase Of Inner Mitochondrial Membrane 8A	Protein Coding	O60220	54	GC0XM101345	4.89708
WFS1	Wolframin ER Transmembrane Glycoprotein	Protein Coding	O76024	58	GC04P006269	4.89382
TH	Tyrosine Hydroxylase	Protein Coding	P07101	63	GC11M002163	4.88787
PCK1	Phosphoenolpyruvate Carboxykinase 1	Protein Coding	P35558	60	GC20P057561	4.87317
SOD2-OT1	SOD2 Overlapping Transcript 1	RNA Gene		20	GC06M159772	4.85818
BCL2L1	BCL2 Like 1	Protein Coding	Q07817	63	GC20M031664	4.8578
C1QBP	Complement C1q Binding Protein	Protein Coding	Q07021	57	GC17M005432	4.84641
NFS1	NFS1 Cysteine Desulfurase	Protein Coding	Q9Y697	57	GC20M035668	4.84473
COQ8B	Coenzyme Q8B	Protein Coding	Q96D53	52	GC19M112517	4.83504
PLA2G6	Phospholipase A2 Group VI	Protein Coding	O60733	60	GC22M090050	4.8292
VARS1	Valyl-TRNA Synthetase 1	Protein Coding	P26640	55	GC06M111552	4.82417
ISCA1	Iron-Sulfur Cluster Assembly 1	Protein Coding	Q9BUE6	50	GC09M086264	4.80714
MPO	Myeloperoxidase	Protein Coding	P05164	65	GC17M058269	4.78449
POLRMT	RNA Polymerase Mitochondrial	Protein Coding	O00411	55	GC19M000617	4.77728
CPS1	Carbamoyl-Phosphate Synthase 1	Protein Coding	P31327	60	GC02P210477	4.77533
LOC126861242	CDK7 Strongly-Dependent Group 2 Enhancer GRCh37_chr11:67379204-67380403	Functional Element		8	GC11P116929	4.76361
AKR1A1	Aldo-Keto Reductase Family 1 Member A1	Protein Coding	P14550	56	GC01P045550	4.74455
AMPD3	Adenosine Monophosphate Deaminase 3	Protein Coding	Q01432	56	GC11P023152	4.73561
COA5	Cytochrome C Oxidase Assembly Factor 5	Protein Coding	Q86WW8	46	GC02M098599	4.73066
UCP2	Uncoupling Protein 2	Protein Coding	P55851	58	GC11M073974	4.71336
CP	Ceruloplasmin	Protein Coding	P00450	62	GC03M149162	4.70836
STAT3	Signal Transducer And Activator Of Transcription 3	Protein Coding	P40763	66	GC17M042313	4.70675
NAXE	NAD(P)HX Epimerase	Protein Coding	Q8NCW5	53	GC01P156591	4.68365
AFG3L2	AFG3 Like Matrix AAA Peptidase Subunit 2	Protein Coding	Q9Y4W6	57	GC18M012328	4.6815
ACO2	Aconitase 2	Protein Coding	Q99798	59	GC22P097511	4.66809
VDAC1	Voltage Dependent Anion Channel 1	Protein Coding	P21796	59	GC05M133975	4.66018
ATP7B	ATPase Copper Transporting Beta	Protein Coding	P35670	61	GC13M051930	4.64329
CREB1	CAMP Responsive Element Binding Protein 1	Protein Coding	P16220	63	GC02P207529	4.63933
OXTR	Oxytocin Receptor	Protein Coding	P30559	60	GC03M008767	4.63136
SOD2	Superoxide Dismutase 2	Protein Coding	P04179	60	GC06M159669	4.6202
ABCC8	ATP Binding Cassette Subfamily C Member 8	Protein Coding	Q09428	59	GC11M017392	4.60398
CA2	Carbonic Anhydrase 2	Protein Coding	P00918	64	GC08P085463	4.59726
TAFAZZIN	Tafazzin, Phospholipid-Lysophospholipid Transacylase	Protein Coding	Q16635	53	GC0XP155342	4.59239
ALDH4A1	Aldehyde Dehydrogenase 4 Family Member A1	Protein Coding	P30038	56	GC01M018871	4.5707
CAV1	Caveolin 1	Protein Coding	Q03135	61	GC07P116524	4.56839
IL1B	Interleukin 1 Beta	Protein Coding	P01584	60	GC02M112829	4.56493
PNPLA2	Patatin Like Domain 2, Triacylglycerol Lipase	Protein Coding	Q96AD5	57	GC11P022712	4.56424
SLC4A4	Solute Carrier Family 4 Member 4	Protein Coding	Q9Y6R1	59	GC04P071066	4.55949
ACACA	Acetyl-CoA Carboxylase Alpha	Protein Coding	Q13085	62	GC17M037084	4.55122
AQP9	Aquaporin 9	Protein Coding	O43315	55	GC15P058138	4.53239
SLC25A15	Solute Carrier Family 25 Member 15	Protein Coding	Q9Y619	57	GC13P040789	4.52945
HLCS	Holocarboxylase Synthetase	Protein Coding	P50747	56	GC21M036750	4.52893
SQOR	Sulfide Quinone Oxidoreductase	Protein Coding	Q9Y6N5	49	GC15P201756	4.51995
F2	Coagulation Factor II, Thrombin	Protein Coding	P00734	63	GC11P049467	4.51307
MT-RNR2	Mitochondrially Encoded 16S RRNA	RNA Gene	Q8IVG9	30	GCMTP001674	4.51267
TF	Transferrin	Protein Coding	P02787	63	GC03P144248	4.51222
PPARGC1A	PPARG Coactivator 1 Alpha	Protein Coding	Q9UBK2	60	GC04M023755	4.51173
GCSH	Glycine Cleavage System Protein H	Protein Coding	P23434	54	GC16M081081	4.5088
HADH	Hydroxyacyl-CoA Dehydrogenase	Protein Coding	Q16836	59	GC04P107989	4.50211
FXN	Frataxin	Protein Coding	Q16595	59	GC09P069035	4.49265
MT-TP	Mitochondrially Encoded TRNA-Pro (CCN)	RNA Gene		20	GCMTM015957	4.47515
SLC25A1	Solute Carrier Family 25 Member 1	Protein Coding	P53007	58	GC22M087890	4.46242
DNAH8	Dynein Axonemal Heavy Chain 8	Protein Coding	Q96JB1	49	GC06P190852	4.43351
BCKDHB	Branched Chain Keto Acid Dehydrogenase E1 Subunit Beta	Protein Coding	P21953	56	GC06P080106	4.43013
PCCB	Propionyl-CoA Carboxylase Subunit Beta	Protein Coding	P05166	60	GC03P136250	4.41742
PRKN	Parkin RBR E3 Ubiquitin Protein Ligase	Protein Coding	O60260	62	GC06M161348	4.41626
STAT5A	Signal Transducer And Activator Of Transcription 5A	Protein Coding	P42229	63	GC17P042287	4.41328
TIMMDC1	Translocase Of Inner Mitochondrial Membrane Domain Containing 1	Protein Coding	Q9NPL8	50	GC03P119498	4.40054
GNRH1	Gonadotropin Releasing Hormone 1	Protein Coding	P01148	53	GC08M025419	4.39832
GH1	Growth Hormone 1	Protein Coding	P01241	56	GC17M063917	4.39745
NAGS	N-Acetylglutamate Synthase	Protein Coding	Q8N159	54	GC17P044004	4.39492
STAR	Steroidogenic Acute Regulatory Protein	Protein Coding	P49675	58	GC08M038896	4.37149
IDH2	Isocitrate Dehydrogenase (NADP(+)) 2	Protein Coding	P48735	65	GC15M090083	4.36808
POMC	Proopiomelanocortin	Protein Coding	P01189	61	GC02M025160	4.36419
ALDOA	Aldolase, Fructose-Bisphosphate A	Protein Coding	P04075	62	GC16P030064	4.36278
ERBB4	Erb-B2 Receptor Tyrosine Kinase 4	Protein Coding	Q15303	67	GC02M211375	4.35864
LOC126806484	CDK7 Strongly-Dependent Group 2 Enhancer GRCh37_chr2:207634423-207635622	Functional Element		8	GC02P206769	4.35754
CFH	Complement Factor H	Protein Coding	P08603	59	GC01P196621	4.3549
MIPEP	Mitochondrial Intermediate Peptidase	Protein Coding	Q99797	53	GC13M023730	4.33658
LALBA	Lactalbumin Alpha	Protein Coding	P00709	52	GC12M048567	4.33487
ISCA2	Iron-Sulfur Cluster Assembly 2	Protein Coding	Q86U28	50	GC14P074493	4.32367
MT-TC	Mitochondrially Encoded TRNA-Cys (UGU/C)	RNA Gene		20	GCMTM005763	4.32357
LOX	Lysyl Oxidase	Protein Coding	P28300	60	GC05M122063	4.32093
NDUFB10	NADH:Ubiquinone Oxidoreductase Subunit B10	Protein Coding	O96000	55	GC16P128049	4.31196
NDUFA4	NDUFA4 Mitochondrial Complex Associated	Protein Coding	O00483	55	GC07M010938	4.30385
AMPD1	Adenosine Monophosphate Deaminase 1	Protein Coding	P23109	58	GC01M114673	4.28992
SLC22A5	Solute Carrier Family 22 Member 5	Protein Coding	O76082	59	GC05P132369	4.27815
SIRT1	Sirtuin 1	Protein Coding	Q96EB6	62	GC10P067884	4.27798
NDUFB7	NADH:Ubiquinone Oxidoreductase Subunit B7	Protein Coding	P17568	52	GC19M014566	4.27731
SLC25A20	Solute Carrier Family 25 Member 20	Protein Coding	O43772	58	GC03M055003	4.25854
SLC25A42	Solute Carrier Family 25 Member 42	Protein Coding	Q86VD7	50	GC19P019063	4.25623
GCDH	Glutaryl-CoA Dehydrogenase	Protein Coding	Q92947	57	GC19P012891	4.24665
ACADVL	Acyl-CoA Dehydrogenase Very Long Chain	Protein Coding	P49748	59	GC17P164111	4.24557
CD44	CD44 Molecule (IN Blood Group)	Protein Coding	P16070	62	GC11P035139	4.24346
MIR146B	MicroRNA 146b	RNA Gene		28	GC10P102436	4.24155
MAPT	Microtubule Associated Protein Tau	Protein Coding	P10636	62	GC17P045894	4.2362
TRIT1	TRNA Isopentenyltransferase 1	Protein Coding	Q9H3H1	54	GC01M039842	4.23593
GFAP	Glial Fibrillary Acidic Protein	Protein Coding	P14136	60	GC17M101088	4.23546
PRORP-PSMA6	PRORP-PSMA6 Readthrough	RNA Gene		12	GC14P064656	4.22054
AKT1	AKT Serine/Threonine Kinase 1	Protein Coding	P31749	66	GC14M104769	4.21586
MTPAP	Mitochondrial Poly(A) Polymerase	Protein Coding	Q9NVV4	53	GC10M037468	4.21221
COX18	Cytochrome C Oxidase Assembly Factor COX18	Protein Coding	Q8N8Q8	46	GC04M073054	4.20151
PPARG	Peroxisome Proliferator Activated Receptor Gamma	Protein Coding	P37231	65	GC03P012287	4.20093
NPY	Neuropeptide Y	Protein Coding	P01303	58	GC07P026120	4.19973
DARS1	Aspartyl-TRNA Synthetase 1	Protein Coding	P14868	55	GC02M135905	4.19803
CLPP	Caseinolytic Mitochondrial Matrix Peptidase Proteolytic Subunit	Protein Coding	Q16740	57	GC19P161153	4.1973
MICOS13	Mitochondrial Contact Site And Cristae Organizing System Subunit 13	Protein Coding	Q5XKP0	48	GC19M111694	4.18551
COX6A2	Cytochrome C Oxidase Subunit 6A2	Protein Coding	Q02221	49	GC16M053909	4.17603
GHRH	Growth Hormone Releasing Hormone	Protein Coding	P01286	50	GC20M037251	4.17382
CD46	CD46 Molecule	Protein Coding	P15529	60	GC01P207752	4.15068
MYCN	MYCN Proto-Oncogene, BHLH Transcription Factor	Protein Coding	P04198	59	GC02P016028	4.1501
CD40LG	CD40 Ligand	Protein Coding	P29965	62	GC0XP136649	4.14993
COASY	Coenzyme A Synthase	Protein Coding	Q13057	57	GC17P042561	4.14198
CAV3	Caveolin 3	Protein Coding	P56539	56	GC03P008733	4.13081
CSN3	Casein Kappa	Protein Coding	P07498	49	GC04P070242	4.12363
IVD	Isovaleryl-CoA Dehydrogenase	Protein Coding	P26440	56	GC15P040405	4.12195
OCRL	OCRL Inositol Polyphosphate-5-Phosphatase	Protein Coding	Q01968	57	GC0XP129539	4.11401
NDUFA2	NADH:Ubiquinone Oxidoreductase Subunit A2	Protein Coding	O43678	53	GC05M140843	4.10583
MT-TY	Mitochondrially Encoded TRNA-Tyr (UAU/C)	RNA Gene		20	GCMTM005828	4.10293
TFAM	Transcription Factor A, Mitochondrial	Protein Coding	Q00059	57	GC10P058385	4.10279
ETFB	Electron Transfer Flavoprotein Subunit Beta	Protein Coding	P38117	58	GC19M051345	4.09943
PGR	Progesterone Receptor	Protein Coding	P06401	62	GC11M143573	4.09098
MECP2	Methyl-CpG Binding Protein 2	Protein Coding	P51608	59	GC0XM154021	4.09028
RARS1	Arginyl-TRNA Synthetase 1	Protein Coding	P54136	56	GC05P168487	4.0897
COA1	Cytochrome C Oxidase Assembly Factor 1	Protein Coding	Q9GZY4	43	GC07M043608	4.08577
SLC31A1	Solute Carrier Family 31 Member 1	Protein Coding	O15431	57	GC09P113221	4.0841
MT-TM	Mitochondrially Encoded TRNA-Met (AUA/G)	RNA Gene		20	GCMTP004404	4.08073
TLR4	Toll Like Receptor 4	Protein Coding	O00206	63	GC09P117704	4.07592
MCCC2	Methylcrotonyl-CoA Carboxylase Subunit 2	Protein Coding	Q9HCC0	56	GC05P083765	4.06652
ETFA	Electron Transfer Flavoprotein Subunit Alpha	Protein Coding	P13804	58	GC15M166373	4.05681
NDUFB11	NADH:Ubiquinone Oxidoreductase Subunit B11	Protein Coding	Q9NX14	52	GC0XM047142	4.04104
OAT	Ornithine Aminotransferase	Protein Coding	P04181	60	GC10M124397	4.03903
COX4I2	Cytochrome C Oxidase Subunit 4I2	Protein Coding	Q96KJ9	53	GC20P031637	4.03095
IL10	Interleukin 10	Protein Coding	P22301	59	GC01M206767	4.02995
VDR	Vitamin D Receptor	Protein Coding	P11473	62	GC12M047841	4.0285
ACE	Angiotensin I Converting Enzyme	Protein Coding	P12821	64	GC17P063477	4.00591
COA6	Cytochrome C Oxidase Assembly Factor 6	Protein Coding	Q5JTJ3	50	GC01P234374	4.00367
MIR7-3HG	MIR7-3 Host Gene	RNA Gene	Q8N6C7	33	GC19P161104	3.98165
ALAS2	5'-Aminolevulinate Synthase 2	Protein Coding	P22557	59	GC0XM055009	3.96625
NPPB	Natriuretic Peptide B	Protein Coding	P16860	56	GC01M036051	3.95556
OXCT1	3-Oxoacid CoA-Transferase 1	Protein Coding	P55809	59	GC05M041732	3.94691
SLC25A10	Solute Carrier Family 25 Member 10	Protein Coding	Q9UBX3	56	GC17P081712	3.94647
ELANE	Elastase, Neutrophil Expressed	Protein Coding	P08246	63	GC19P160928	3.94596
ALK	ALK Receptor Tyrosine Kinase	Protein Coding	Q9UM73	64	GC02M029389	3.93545
ARSA	Arylsulfatase A	Protein Coding	P15289	59	GC22M050622	3.93382
COX16	Cytochrome C Oxidase Assembly Factor COX16	Protein Coding	Q9P0S2	46	GC14M070326	3.9144
CALCA	Calcitonin Related Polypeptide Alpha	Protein Coding	P06881	56	GC11M014966	3.91307
NAGLU	N-Acetyl-Alpha-Glucosaminidase	Protein Coding	P54802	57	GC17P165237	3.90142
MITD1	Microtubule Interacting And Trafficking Domain Containing 1	Protein Coding	Q8WV92	45	GC02M102668	3.89198
DECR1	2,4-Dienoyl-CoA Reductase 1	Protein Coding	Q16698	53	GC08P090001	3.89107
CBS	Cystathionine Beta-Synthase	Protein Coding	P35520	63	GC21M043053	3.89048
NADK2	NAD Kinase 2, Mitochondrial	Protein Coding	Q4G0N4	49	GC05M036896	3.88277
TANGO2	Transport And Golgi Organization 2 Homolog	Protein Coding	Q6ICL3	47	GC22P020017	3.88108
H19	H19 Imprinted Maternally Expressed Transcript	RNA Gene		36	GC11M001995	3.87532
ICAM1	Intercellular Adhesion Molecule 1	Protein Coding	P05362	62	GC19P161362	3.86177
ADAMTS13	ADAM Metallopeptidase With Thrombospondin Type 1 Motif 13	Protein Coding	Q76LX8	60	GC09P133414	3.8558
ADIPOQ	Adiponectin, C1Q And Collagen Domain Containing	Protein Coding	Q15848	59	GC03P186842	3.84509
EDN1	Endothelin 1	Protein Coding	P05305	61	GC06P014983	3.83595
PITRM1	Pitrilysin Metallopeptidase 1	Protein Coding	Q5JRX3	53	GC10M003138	3.83462
DNA2	DNA Replication Helicase/Nuclease 2	Protein Coding	P51530	54	GC10M068414	3.82788
MRPS2	Mitochondrial Ribosomal Protein S2	Protein Coding	Q9Y399	50	GC09P135499	3.8169
LOC129933155	ATAC-STARR-Seq Lymphoblastoid Active Region 15346	Functional Element		6	GC02P016033	3.81451
PGK1	Phosphoglycerate Kinase 1	Protein Coding	P00558	62	GC0XP078278	3.81251
SLC39A8	Solute Carrier Family 39 Member 8	Protein Coding	Q9C0K1	56	GC04M102252	3.80641
PNPLA8	Patatin Like Domain 8, Phospholipase A2	Protein Coding	Q9NP80	54	GC07M108470	3.80171
GHRL	Ghrelin And Obestatin Prepropeptide	Protein Coding	Q9UBU3	55	GC03M010285	3.79953
SLC7A7	Solute Carrier Family 7 Member 7	Protein Coding	Q9UM01	57	GC14M022773	3.79786
PDK1	Pyruvate Dehydrogenase Kinase 1	Protein Coding	Q15118	60	GC02P172555	3.79703
CCND1	Cyclin D1	Protein Coding	P24385	65	GC11P069641	3.77908
RNASEH1	Ribonuclease H1	Protein Coding	O60930	55	GC02M004925	3.77629
CALR	Calreticulin	Protein Coding	P27797	64	GC19P012938	3.76498
HMGCR	3-Hydroxy-3-Methylglutaryl-CoA Reductase	Protein Coding	P04035	60	GC05P075336	3.75609
ASS1	Argininosuccinate Synthase 1	Protein Coding	P00966	62	GC09P130444	3.75539
BCL6	BCL6 Transcription Repressor	Protein Coding	P41182	59	GC03M187721	3.73939
NDUFAF8	NADH:Ubiquinone Oxidoreductase Complex Assembly Factor 8	Protein Coding	A1L188	42	GC17P166151	3.72795
FGFR1	Fibroblast Growth Factor Receptor 1	Protein Coding	P11362	68	GC08M038400	3.72489
ACADS	Acyl-CoA Dehydrogenase Short Chain	Protein Coding	P16219	59	GC12P140345	3.7225
LEPQTL1	Leptin, Serum Levels Of	Genetic Locus		10	GC02U903086	3.71907
MIR34A	MicroRNA 34a	RNA Gene		30	GC01M009151	3.71713
B4GALT1	Beta-1,4-Galactosyltransferase 1	Protein Coding	P15291	59	GC09M033100	3.71593
CSF1	Colony Stimulating Factor 1	Protein Coding	P09603	57	GC01P112329	3.71436
IGF2	Insulin Like Growth Factor 2	Protein Coding	P01344	61	GC11M015857	3.71429
SLC19A2	Solute Carrier Family 19 Member 2	Protein Coding	O60779	57	GC01M169463	3.70855
BCHE	Butyrylcholinesterase	Protein Coding	P06276	62	GC03M165772	3.69485
EGFR	Epidermal Growth Factor Receptor	Protein Coding	P00533	68	GC07P055019	3.68986
KDR	Kinase Insert Domain Receptor	Protein Coding	P35968	67	GC04M055078	3.68695
GUSB	Glucuronidase Beta	Protein Coding	P08236	62	GC07M065960	3.68536
RB1	RB Transcriptional Corepressor 1	Protein Coding	P06400	62	GC13P048303	3.68442
HK2	Hexokinase 2	Protein Coding	P52789	59	GC02P075619	3.68136
GPD1	Glycerol-3-Phosphate Dehydrogenase 1	Protein Coding	P21695	56	GC12P081337	3.67665
TFRC	Transferrin Receptor	Protein Coding	P02786	63	GC03M196827	3.6728
LOC126862402	CDK7 Strongly-Dependent Group 2 Enhancer GRCh37_chr16:75663368-75664567	Functional Element		8	GC16P075629	3.67253
SLC16A5	Solute Carrier Family 16 Member 5	Protein Coding	O15375	43	GC17P165962	3.66551
SDHC	Succinate Dehydrogenase Complex Subunit C	Protein Coding	Q99643	55	GC01P161314	3.66459
UQCRH	Ubiquinol-Cytochrome C Reductase Hinge Protein	Protein Coding	P07919	52	GC01P046303	3.65944
GDF15	Growth Differentiation Factor 15	Protein Coding	Q99988	56	GC19P161671	3.65545
H6PD	Hexose-6-Phosphate Dehydrogenase/Glucose 1-Dehydrogenase	Protein Coding	O95479	56	GC01P009234	3.65452
ALDH9A1	Aldehyde Dehydrogenase 9 Family Member A1	Protein Coding	P49189	55	GC01M168922	3.65206
NR3C1	Nuclear Receptor Subfamily 3 Group C Member 1	Protein Coding	P04150	62	GC05M143277	3.63491
PIK3CG	Phosphatidylinositol-4,5-Bisphosphate 3-Kinase Catalytic Subunit Gamma	Protein Coding	P48736	62	GC07P106865	3.63134
BGLAP	Bone Gamma-Carboxyglutamate Protein	Protein Coding	P02818	53	GC01P156242	3.62395
EME2	Essential Meiotic Structure-Specific Endonuclease Subunit 2	Protein Coding	A4GXA9	43	GC16P128043	3.62203
MT-TD	Mitochondrially Encoded TRNA-Asp (GAU/C)	RNA Gene		21	GCMTP007520	3.61706
MT-TR	Mitochondrially Encoded TRNA-Arg (CGN)	RNA Gene		20	GCMTP010407	3.61706
COX7B	Cytochrome C Oxidase Subunit 7B	Protein Coding	P24311	52	GC0XP077899	3.60291
SCARNA5	Small Cajal Body-Specific RNA 5	RNA Gene		27	GC02P233275	3.59992
SLC4A1	Solute Carrier Family 4 Member 1 (Diego Blood Group)	Protein Coding	P02730	61	GC17M101061	3.594
LOC130005023	ATAC-STARR-Seq Lymphoblastoid Silent Region 2977	Functional Element		9	GC10P133373	3.59114
RHD	Rh Blood Group D Antigen	Protein Coding	Q02161	55	GC01P025272	3.56877
MT-TA	Mitochondrially Encoded TRNA-Ala (GCN)	RNA Gene		20	GCMTM005589	3.55626
BAX	BCL2 Associated X, Apoptosis Regulator	Protein Coding	Q07812	63	GC19P048954	3.54401
SLC25A26	Solute Carrier Family 25 Member 26	Protein Coding	Q70HW3	48	GC03P066133	3.54123
SDHAF2	Succinate Dehydrogenase Complex Assembly Factor 2	Protein Coding	Q9NX18	53	GC11P061430	3.53468
DHFR	Dihydrofolate Reductase	Protein Coding	P00374	61	GC05M080626	3.51402
CFTR	CF Transmembrane Conductance Regulator	Protein Coding	P13569	66	GC07P117287	3.50699
PDP2	Pyruvate Dehydrogenase Phosphatase Catalytic Subunit 2	Protein Coding	Q9P2J9	53	GC16P129703	3.50284
DDHD1	DDHD Domain Containing 1	Protein Coding	Q8NEL9	51	GC14M053036	3.4975
CD36	CD36 Molecule (CD36 Blood Group)	Protein Coding	P16671	63	GC07P080369	3.4966
LOC126862363	BRD4-Independent Group 4 Enhancer GRCh37_chr16:58751959-58753158	Functional Element		7	GC16P058718	3.49423
POMGNT2	Protein O-Linked Mannose N-Acetylglucosaminyltransferase 2 (Beta 1,4-)	Protein Coding	Q8NAT1	50	GC03M043121	3.48378
SACS	Sacsin Molecular Chaperone	Protein Coding	Q9NZJ4	50	GC13M023288	3.48273
KLK3	Kallikrein Related Peptidase 3	Protein Coding	P07288	60	GC19P050854	3.47357
PPARA	Peroxisome Proliferator Activated Receptor Alpha	Protein Coding	Q07869	57	GC22P046150	3.46667
GARS1	Glycyl-TRNA Synthetase 1	Protein Coding	P41250	57	GC07P030580	3.46517
PPCS	Phosphopantothenoylcysteine Synthetase	Protein Coding	Q9HAB8	52	GC01P042456	3.46302
HMGB1	High Mobility Group Box 1	Protein Coding	P09429	63	GC13M030456	3.46012
ACHE	Acetylcholinesterase (Yt Blood Group)	Protein Coding	P22303	60	GC07M100889	3.45921
LOC130058183	ATAC-STARR-Seq Lymphoblastoid Silent Region 7002	Functional Element		8	GC16P133951	3.45834
SPP1	Secreted Phosphoprotein 1	Protein Coding	P10451	57	GC04P087975	3.45652
HBG2	Hemoglobin Subunit Gamma 2	Protein Coding	P69892	55	GC11M015981	3.45627
HDAC1	Histone Deacetylase 1	Protein Coding	Q13547	64	GC01P032292	3.45178
ACAD8	Acyl-CoA Dehydrogenase Family Member 8	Protein Coding	Q9UKU7	56	GC11P134253	3.45034
SLC6A8	Solute Carrier Family 6 Member 8	Protein Coding	P48029	59	GC0XP153837	3.44785
FLCN	Folliculin	Protein Coding	Q8NFG4	55	GC17M017212	3.44345
RYR1	Ryanodine Receptor 1	Protein Coding	P21817	62	GC19P162024	3.44082
HSPA4	Heat Shock Protein Family A (Hsp70) Member 4	Protein Coding	P34932	56	GC05P133148	3.43599
HTT	Huntingtin	Protein Coding	P42858	57	GC04P003041	3.434
MLYCD	Malonyl-CoA Decarboxylase	Protein Coding	O95822	55	GC16P083899	3.43005
CEP89	Centrosomal Protein 89	Protein Coding	Q96ST8	47	GC19M112393	3.42859
LOC126859565	CDK7 Strongly-Dependent Group 2 Enhancer GRCh37_chr6:5368745-5369944	Functional Element		8	GC06P010388	3.42355
KCNJ11	Potassium Inwardly Rectifying Channel Subfamily J Member 11	Protein Coding	Q14654	59	GC11M018195	3.42264
EPAS1	Endothelial PAS Domain Protein 1	Protein Coding	Q99814	63	GC02P046293	3.41966
CTSD	Cathepsin D	Protein Coding	P07339	65	GC11M001752	3.41469
VPS13A	Vacuolar Protein Sorting 13 Homolog A	Protein Coding	Q96RL7	53	GC09P077177	3.41029
PYGL	Glycogen Phosphorylase L	Protein Coding	P06737	59	GC14M050857	3.40586
VCAM1	Vascular Cell Adhesion Molecule 1	Protein Coding	P19320	59	GC01P100719	3.39765
TKTL1	Transketolase Like 1	Protein Coding	P51854	50	GC0XP154295	3.39526
DIABLO	Diablo IAP-Binding Mitochondrial Protein	Protein Coding	Q9NR28	59	GC12M124897	3.39298
SIL1	SIL1 Nucleotide Exchange Factor	Protein Coding	Q9H173	53	GC05M139019	3.39279
LOC126653351	MED14-Independent Group 3 Enhancer GRCh37_chr21:35285966-35287165	Functional Element		8	GC21P033913	3.3875
PANK2	Pantothenate Kinase 2	Protein Coding	Q9BZ23	57	GC20P011675	3.38594
C1GALT1C1	C1GALT1 Specific Chaperone 1	Protein Coding	Q96EU7	47	GC0XM120625	3.38454
GPI	Glucose-6-Phosphate Isomerase	Protein Coding	P06744	59	GC19P034359	3.38399
TKT	Transketolase	Protein Coding	P29401	58	GC03M053224	3.37986
MMP2	Matrix Metallopeptidase 2	Protein Coding	P08253	66	GC16P129449	3.37383
BCKDHA	Branched Chain Keto Acid Dehydrogenase E1 Subunit Alpha	Protein Coding	P12694	56	GC19P162138	3.36688
ABCC1	ATP Binding Cassette Subfamily C Member 1 (ABCC1 Blood Group)	Protein Coding	P33527	61	GC16P015949	3.36416
SLC1A2	Solute Carrier Family 1 Member 2	Protein Coding	P43004	62	GC11M035281	3.36299
ANXA5	Annexin A5	Protein Coding	P08758	59	GC04M121667	3.36138
PCCA	Propionyl-CoA Carboxylase Subunit Alpha	Protein Coding	P05165	60	GC13P100089	3.35579
DGUOK-AS1	DGUOK Antisense RNA 1	RNA Gene		24	GC02M073978	3.35366
NAXD	NAD(P)HX Dehydratase	Protein Coding	Q8IW45	49	GC13P111348	3.3533
FASN	Fatty Acid Synthase	Protein Coding	P49327	62	GC17M082078	3.33097
CHKA	Choline Kinase Alpha	Protein Coding	P35790	57	GC11M068052	3.32963
TNNI3	Troponin I3, Cardiac Type	Protein Coding	P19429	61	GC19M055151	3.32784
GDAP1	Ganglioside Induced Differentiation Associated Protein 1	Protein Coding	Q8TB36	55	GC08P074315	3.32737
GFER	Growth Factor, Augmenter Of Liver Regeneration	Protein Coding	P55789	57	GC16P001984	3.31801
PMM2	Phosphomannomutase 2	Protein Coding	O15305	58	GC16P008788	3.3177
CGB5	Chorionic Gonadotropin Subunit Beta 5	Protein Coding	P0DN86	41	GC19P049043	3.31253
GAMT	Guanidinoacetate N-Methyltransferase	Protein Coding	Q14353	59	GC19M001397	3.29316
HSPA8	Heat Shock Protein Family A (Hsp70) Member 8	Protein Coding	P11142	62	GC11M123057	3.28422
ACADSB	Acyl-CoA Dehydrogenase Short/Branched Chain	Protein Coding	P45954	57	GC10P123008	3.27931
CFI	Complement Factor I	Protein Coding	P05156	60	GC04M109732	3.27115
LOC130004506	ATAC-STARR-Seq Lymphoblastoid Active Region 3872	Functional Element		8	GC10P131883	3.27007
GCG	Glucagon	Protein Coding	P01275	55	GC02M162142	3.26593
EPRS1	Glutamyl-Prolyl-TRNA Synthetase 1	Protein Coding	P07814	56	GC01M219969	3.2531
NFE2L2	NFE2 Like BZIP Transcription Factor 2	Protein Coding	Q16236	64	GC02M177227	3.25174
IMMT	Inner Membrane Mitochondrial Protein	Protein Coding	Q16891	53	GC02M086144	3.25173
SLC2A3	Solute Carrier Family 2 Member 3	Protein Coding	P11169	61	GC12M007919	3.24538
MUC1	Mucin 1, Cell Surface Associated	Protein Coding	P15941	61	GC01M155185	3.24395
CGA	Glycoprotein Hormones, Alpha Polypeptide	Protein Coding	P01215	57	GC06M087085	3.24158
GATM	Glycine Amidinotransferase	Protein Coding	P50440	58	GC15M045361	3.24155
CPOX	Coproporphyrinogen Oxidase	Protein Coding	P36551	57	GC03M098576	3.23747
SLC25A38	Solute Carrier Family 25 Member 38	Protein Coding	Q96DW6	49	GC03P042544	3.23386
GLS	Glutaminase	Protein Coding	O94925	62	GC02P190880	3.22758
NCAPH2	Non-SMC Condensin II Complex Subunit H2	Protein Coding	Q6IBW4	50	GC22P050508	3.22519
UGT1A1	UDP Glucuronosyltransferase Family 1 Member A1	Protein Coding	P22309	63	GC02P233760	3.20782
SELP	Selectin P	Protein Coding	P16109	59	GC01M169558	3.20512
SST	Somatostatin	Protein Coding	P61278	55	GC03M187668	3.20107
MAOA	Monoamine Oxidase A	Protein Coding	P21397	62	GC0XP043654	3.20074
CAMKMT	Calmodulin-Lysine N-Methyltransferase	Protein Coding	Q7Z624	49	GC02P044361	3.20025
ALDH7A1	Aldehyde Dehydrogenase 7 Family Member A1	Protein Coding	P49419	60	GC05M126541	3.19907
SLPI	Secretory Leukocyte Peptidase Inhibitor	Protein Coding	P03973	53	GC20M045252	3.1891
REN	Renin	Protein Coding	P00797	61	GC01M204154	3.17131
MIRLET7C	MicroRNA Let-7c	RNA Gene		30	GC21P021916	3.16088
PLPBP	Pyridoxal Phosphate Binding Protein	Protein Coding	O94903	51	GC08P045302	3.14781
L2HGDH	L-2-Hydroxyglutarate Dehydrogenase	Protein Coding	Q9H9P8	52	GC14M050237	3.14548
KLF1	KLF Transcription Factor 1	Protein Coding	Q13351	54	GC19M012884	3.13585
TOMM7	Translocase Of Outer Mitochondrial Membrane 7	Protein Coding	Q9P0U1	49	GC07M023017	3.13585
SSBP1	Single Stranded DNA Binding Protein 1	Protein Coding	Q04837	53	GC07P170124	3.13217
LINC02605	Long Intergenic Non-Protein Coding RNA 2605	RNA Gene		21	GC08P078838	3.1258
MVK	Mevalonate Kinase	Protein Coding	Q03426	60	GC12P109573	3.12169
SHBG	Sex Hormone Binding Globulin	Protein Coding	P04278	55	GC17P007613	3.11924
MIR199B	MicroRNA 199b	RNA Gene		27	GC09M128244	3.11891
MIR34C	MicroRNA 34c	RNA Gene		30	GC11P116366	3.11524
VIM	Vimentin	Protein Coding	P08670	63	GC10P017227	3.11275
CSF2	Colony Stimulating Factor 2	Protein Coding	P04141	59	GC05P132073	3.11197
PLIN2	Perilipin 2	Protein Coding	Q99541	55	GC09M019328	3.11141
MDH1B	Malate Dehydrogenase 1B	Protein Coding	Q5I0G3	41	GC02M206737	3.10468
THBD	Thrombomodulin	Protein Coding	P07204	58	GC20M023026	3.10078
PNPO	Pyridoxamine 5'-Phosphate Oxidase	Protein Coding	Q9NVS9	59	GC17P047941	3.09302
MIR125A	MicroRNA 125a	RNA Gene		30	GC19P162542	3.09066
CYB5R3	Cytochrome B5 Reductase 3	Protein Coding	P00387	57	GC22M088458	3.08831
HLA-DRB1	Major Histocompatibility Complex, Class II, DR Beta 1	Protein Coding	P01911	59	GC06M111587	3.08617
HCCS	Holocytochrome C Synthase	Protein Coding	P53701	55	GC0XP011111	3.07675
SLC9A1	Solute Carrier Family 9 Member A1	Protein Coding	P19634	63	GC01M037058	3.07482
XBP1	X-Box Binding Protein 1	Protein Coding	P17861	59	GC22M028794	3.07467
MSTO1	Misato Mitochondrial Distribution And Morphology Regulator 1	Protein Coding	Q9BUK6	51	GC01P180061	3.073
UCP1	Uncoupling Protein 1	Protein Coding	P25874	57	GC04M140559	3.07292
APP	Amyloid Beta Precursor Protein	Protein Coding	P05067	63	GC21M025880	3.07153
FN1	Fibronectin 1	Protein Coding	P02751	63	GC02M215360	3.06218
PGM1	Phosphoglucomutase 1	Protein Coding	P36871	60	GC01P063593	3.0546
ACOX1	Acyl-CoA Oxidase 1	Protein Coding	Q15067	58	GC17M075941	3.05248
SUOX	Sulfite Oxidase	Protein Coding	P51687	57	GC12P055997	3.05136
PLK1	Polo Like Kinase 1	Protein Coding	P53350	65	GC16P128614	3.04377
CYP3A4	Cytochrome P450 Family 3 Subfamily A Member 4	Protein Coding	P08684	62	GC07M107017	3.04271
UPB1	Beta-Ureidopropionase 1	Protein Coding	Q9UBR1	58	GC22P024494	3.03406
SLC5A5	Solute Carrier Family 5 Member 5	Protein Coding	Q92911	57	GC19P161660	3.03195
LOXL3	Lysyl Oxidase Like 3	Protein Coding	P58215	57	GC02M074532	3.02471
LOC129934141	ATAC-STARR-Seq Lymphoblastoid Active Region 16073	Functional Element		5	GC02P076039	3.02471
LOC129934143	ATAC-STARR-Seq Lymphoblastoid Active Region 16075	Functional Element		5	GC02P076041	3.02471
TRH	Thyrotropin Releasing Hormone	Protein Coding	P20396	53	GC03P129974	3.0222
CKMT2	Creatine Kinase, Mitochondrial 2	Protein Coding	P17540	55	GC05P081233	3.01682
MCCC1	Methylcrotonyl-CoA Carboxylase Subunit 1	Protein Coding	Q96RQ3	57	GC03M183015	3.01524
MMAA	Metabolism Of Cobalamin Associated A	Protein Coding	Q8IVH4	51	GC04P145663	3.01524
SETD2	SET Domain Containing 2, Histone Lysine Methyltransferase	Protein Coding	Q9BYW2	59	GC03M047033	3.01111
MMADHC	Metabolism Of Cobalamin Associated D	Protein Coding	Q9H3L0	55	GC02M149569	3.00726
AR	Androgen Receptor	Protein Coding	P10275	65	GC0XP067544	2.9998
CKMT1B	Creatine Kinase, Mitochondrial 1B	Protein Coding	P12532	49	GC15P201709	2.99491
SNORD118	Small Nucleolar RNA, C/D Box 118	RNA Gene		26	GC17M100007	2.99359
GATA1	GATA Binding Protein 1	Protein Coding	P15976	59	GC0XP048786	2.98895
PPA2	Inorganic Pyrophosphatase 2	Protein Coding	Q9H2U2	52	GC04M105369	2.98558
COQ7	Coenzyme Q7, Hydroxylase	Protein Coding	Q99807	55	GC16P019067	2.98447
DRD2	Dopamine Receptor D2	Protein Coding	P14416	63	GC11M113409	2.98395
EIF4E	Eukaryotic Translation Initiation Factor 4E	Protein Coding	P06730	62	GC04M098879	2.9807
APOO	Apolipoprotein O	Protein Coding	Q9BUR5	46	GC0XM023834	2.97902
LIPE	Lipase E, Hormone Sensitive Type	Protein Coding	Q05469	61	GC19M042401	2.97421
YY1	YY1 Transcription Factor	Protein Coding	P25490	60	GC14P100238	2.97194
ALDH5A1	Aldehyde Dehydrogenase 5 Family Member A1	Protein Coding	P51649	59	GC06P024494	2.96519
CDAN1	Codanin 1	Protein Coding	Q8IWY9	49	GC15M042723	2.96445
DRP2	Dystrophin Related Protein 2	Protein Coding	Q13474	48	GC0XP101219	2.96218
LOC130006217	ATAC-STARR-Seq Lymphoblastoid Active Region 5114	Functional Element		5	GC11P127645	2.96218
MECR	Mitochondrial Trans-2-Enoyl-CoA Reductase	Protein Coding	Q9BV79	53	GC01M029167	2.96024
CD274	CD274 Molecule	Protein Coding	Q9NZQ7	59	GC09P005450	2.95769
IFNG	Interferon Gamma	Protein Coding	P01579	63	GC12M068154	2.95405
KYAT1	Kynurenine Aminotransferase 1	Protein Coding	Q16773	52	GC09M133006	2.95244
MMP1	Matrix Metallopeptidase 1	Protein Coding	P03956	62	GC11M143594	2.94522
ENO1	Enolase 1	Protein Coding	P06733	62	GC01M008861	2.94345
PARP1	Poly(ADP-Ribose) Polymerase 1	Protein Coding	P09874	65	GC01M226360	2.94293
TTC9	Tetratricopeptide Repeat Domain 9	Protein Coding	Q92623	40	GC14P070641	2.94205
LOC126861480	CDK7 Strongly-Dependent Group 2 Enhancer GRCh37_chr12:21710858-21712057	Functional Element		7	GC12P083072	2.92876
IGFBP2	Insulin Like Growth Factor Binding Protein 2	Protein Coding	P18065	57	GC02P216632	2.92543
NDUFAB1	NADH:Ubiquinone Oxidoreductase Subunit AB1	Protein Coding	O14561	54	GC16M052951	2.92535
PDZD9	PDZ Domain Containing 9	Protein Coding	Q8IXQ8	40	GC16M021957	2.92274
SLC22A12	Solute Carrier Family 22 Member 12	Protein Coding	Q96S37	57	GC11P114979	2.91683
CD79A	CD79a Molecule	Protein Coding	P11912	60	GC19P041877	2.9109
HSPA5	Heat Shock Protein Family A (Hsp70) Member 5	Protein Coding	P11021	62	GC09M125234	2.90549
CDK5	Cyclin Dependent Kinase 5	Protein Coding	Q00535	66	GC07M151053	2.90416
SP1	Sp1 Transcription Factor	Protein Coding	P08047	60	GC12P053380	2.89829
HDAC2	Histone Deacetylase 2	Protein Coding	Q92769	66	GC06M113933	2.89222
IL1A	Interleukin 1 Alpha	Protein Coding	P01583	58	GC02M112773	2.89183
KCNA5	Potassium Voltage-Gated Channel Subfamily A Member 5	Protein Coding	P22460	59	GC12P005043	2.89119
LIPT2-AS1	LIPT2 Antisense RNA 1	RNA Gene		17	GC11P115451	2.89119
COQ5	Coenzyme Q5, Methyltransferase	Protein Coding	Q5HYK3	53	GC12M120503	2.89044
MFF	Mitochondrial Fission Factor	Protein Coding	Q9GZY8	51	GC02P227325	2.89021
HDAC3	Histone Deacetylase 3	Protein Coding	O15379	63	GC05M141620	2.88813
IDH3B	Isocitrate Dehydrogenase (NAD(+)) 3 Non-Catalytic Subunit Beta	Protein Coding	O43837	55	GC20M002658	2.88714
AOC1	Amine Oxidase Copper Containing 1	Protein Coding	P19801	55	GC07P150824	2.8867
ABCC5	ATP Binding Cassette Subfamily C Member 5	Protein Coding	O15440	56	GC03M183919	2.88088
LTA	Lymphotoxin Alpha	Protein Coding	P01374	55	GC06P190706	2.87992
SYNJ1	Synaptojanin 1	Protein Coding	O43426	57	GC21M032628	2.87616
SLC33A1	Solute Carrier Family 33 Member 1	Protein Coding	O00400	55	GC03M155821	2.86941
VPS13D	Vacuolar Protein Sorting 13 Homolog D	Protein Coding	Q5THJ4	47	GC01P083413	2.86941
DNAJC30	DnaJ Heat Shock Protein Family (Hsp40) Member C30	Protein Coding	Q96LL9	46	GC07M073680	2.86551
ATP1A1	ATPase Na+/K+ Transporting Subunit Alpha 1	Protein Coding	P05023	62	GC01P116372	2.86523
GPX3	Glutathione Peroxidase 3	Protein Coding	P22352	54	GC05P161223	2.85599
MCL1	MCL1 Apoptosis Regulator, BCL2 Family Member	Protein Coding	Q07820	62	GC01M168398	2.85133
FOXK1	Forkhead Box K1	Protein Coding	P85037	43	GC07P004682	2.84625
PF4	Platelet Factor 4	Protein Coding	P02776	53	GC04M073980	2.84575
MTHFD1	Methylenetetrahydrofolate Dehydrogenase, Cyclohydrolase And Formyltetrahydrofolate Synthetase 1	Protein Coding	P11586	59	GC14P064388	2.84418
UNG	Uracil DNA Glycosylase	Protein Coding	P13051	59	GC12P109097	2.84401
TTR	Transthyretin	Protein Coding	P02766	60	GC18P031557	2.83887
HNF4A	Hepatocyte Nuclear Factor 4 Alpha	Protein Coding	P41235	62	GC20P044355	2.83628
NOS2	Nitric Oxide Synthase 2	Protein Coding	P35228	61	GC17M027756	2.83486
CST3	Cystatin C	Protein Coding	P01034	56	GC20M024240	2.82378
TGFB2	Transforming Growth Factor Beta 2	Protein Coding	P61812	63	GC01P218345	2.82096
SLMO2-ATP5E	SLMO2-ATP5E Readthrough	RNA Gene		11	GC20M059028	2.807
FGF21	Fibroblast Growth Factor 21	Protein Coding	Q9NSA1	52	GC19P162397	2.80459
NFKB1	Nuclear Factor Kappa B Subunit 1	Protein Coding	P19838	66	GC04P102501	2.80406
SLC25A22	Solute Carrier Family 25 Member 22	Protein Coding	Q9H936	54	GC11M015796	2.80367
TXN	Thioredoxin	Protein Coding	P10599	59	GC09M110243	2.80316
MPL	MPL Proto-Oncogene, Thrombopoietin Receptor	Protein Coding	P40238	60	GC01P043337	2.80239
IL1R1	Interleukin 1 Receptor Type 1	Protein Coding	P14778	60	GC02P102136	2.80166
SUCLG2	Succinate-CoA Ligase GDP-Forming Subunit Beta	Protein Coding	Q96I99	54	GC03M067358	2.79812
FAS	Fas Cell Surface Death Receptor	Protein Coding	P25445	63	GC10P128620	2.79724
CNDP2	Carnosine Dipeptidase 2	Protein Coding	Q96KP4	54	GC18P074495	2.79682
ZBTB7B	Zinc Finger And BTB Domain Containing 7B	Protein Coding	O15156	49	GC01P180030	2.79209
JUN	Jun Proto-Oncogene, AP-1 Transcription Factor Subunit	Protein Coding	P05412	63	GC01M058780	2.7874
NME1	NME/NM23 Nucleoside Diphosphate Kinase 1	Protein Coding	P15531	60	GC17P165542	2.77866
SLC16A2	Solute Carrier Family 16 Member 2	Protein Coding	P36021	57	GC0XP075305	2.77803
XPNPEP3	X-Prolyl Aminopeptidase 3	Protein Coding	Q9NQH7	54	GC22P040857	2.77755
DMGDH	Dimethylglycine Dehydrogenase	Protein Coding	Q9UI17	52	GC05M078997	2.77755
PHKG2	Phosphorylase Kinase Catalytic Subunit Gamma 2	Protein Coding	P15735	57	GC16P128950	2.77334
SLC52A2	Solute Carrier Family 52 Member 2	Protein Coding	Q9HAB3	50	GC08P144333	2.77279
TFB1M	Transcription Factor B1, Mitochondrial	Protein Coding	Q8WVM0	53	GC06M155247	2.76687
UQCRC1	Ubiquinol-Cytochrome C Reductase Core Protein 1	Protein Coding	P31930	56	GC03M048617	2.76577
PDYN	Prodynorphin	Protein Coding	P01213	57	GC20M001978	2.76546
ATP7A	ATPase Copper Transporting Alpha	Protein Coding	Q04656	59	GC0XP078277	2.75965
THBS1	Thrombospondin 1	Protein Coding	P07996	59	GC15P039581	2.75741
AFP	Alpha Fetoprotein	Protein Coding	P02771	59	GC04P073431	2.75595
IGH	Immunoglobulin Heavy Locus	Protein Coding		24	GC14M125561	2.75445
SLC2A4	Solute Carrier Family 2 Member 4	Protein Coding	P14672	60	GC17P164123	2.75267
TUG1	Taurine Up-Regulated 1	Protein Coding	A0A6I8PU40	33	GC22P030969	2.74659
SLC5A1	Solute Carrier Family 5 Member 1	Protein Coding	P13866	59	GC22P032043	2.7444
GCKR	Glucokinase Regulator	Protein Coding	Q14397	52	GC02P027496	2.74265
FADS1	Fatty Acid Desaturase 1	Protein Coding	O60427	55	GC11M061799	2.73607
PHGDH	Phosphoglycerate Dehydrogenase	Protein Coding	O43175	62	GC01P119774	2.73413
AKR1D1	Aldo-Keto Reductase Family 1 Member D1	Protein Coding	P51857	55	GC07P167982	2.73221
PTGS1	Prostaglandin-Endoperoxide Synthase 1	Protein Coding	P23219	61	GC09P122370	2.71964
THPO	Thrombopoietin	Protein Coding	P40225	55	GC03M184371	2.71686
GLDC	Glycine Decarboxylase	Protein Coding	P23378	60	GC09M006522	2.71514
SI	Sucrase-Isomaltase	Protein Coding	P14410	57	GC03M164978	2.71283
CSF1R	Colony Stimulating Factor 1 Receptor	Protein Coding	P07333	65	GC05M150053	2.71228
LPO	Lactoperoxidase	Protein Coding	P22079	55	GC17P058218	2.70774
UCN	Urocortin	Protein Coding	P55089	48	GC02M027308	2.7067
CA4	Carbonic Anhydrase 4	Protein Coding	P22748	59	GC17P060149	2.69583
FOS	Fos Proto-Oncogene, AP-1 Transcription Factor Subunit	Protein Coding	P01100	64	GC14P075278	2.69534
CHEK2	Checkpoint Kinase 2	Protein Coding	O96017	67	GC22M028687	2.69191
PLEC	Plectin	Protein Coding	Q15149	56	GC08M147570	2.69191
ESR2	Estrogen Receptor 2	Protein Coding	Q92731	61	GC14M064084	2.68865
NLRP3	NLR Family Pyrin Domain Containing 3	Protein Coding	Q96P20	62	GC01P247692	2.68153
F3	Coagulation Factor III, Tissue Factor	Protein Coding	P13726	58	GC01M095087	2.67473
TRE-TTC3-1	TRNA-Glu (Anticodon TTC) 3-1	RNA Gene		17	GC01P083705	2.66893
EGF	Epidermal Growth Factor	Protein Coding	P01133	64	GC04P109912	2.66476
PREPL	Prolyl Endopeptidase Like	Protein Coding	Q4J6C6	53	GC02M044316	2.66393
NGF	Nerve Growth Factor	Protein Coding	P01138	64	GC01M115285	2.66226
PIEZO1	Piezo Type Mechanosensitive Ion Channel Component 1 (Er Blood Group)	Protein Coding	Q92508	51	GC16M088715	2.65851
HARS2	Histidyl-TRNA Synthetase 2, Mitochondrial	Protein Coding	P49590	56	GC05P161577	2.65784
CISD2	CDGSH Iron Sulfur Domain 2	Protein Coding	Q8N5K1	52	GC04P102868	2.65784
PCNA	Proliferating Cell Nuclear Antigen	Protein Coding	P12004	63	GC20M005114	2.65578
PDK3	Pyruvate Dehydrogenase Kinase 3	Protein Coding	Q15120	58	GC0XP024465	2.65234
PLAT	Plasminogen Activator, Tissue Type	Protein Coding	P00750	62	GC08M042174	2.65152
TRA-TGC7-1	TRNA-Ala (Anticodon TGC) 7-1	RNA Gene		14	GC06M111328	2.64667
ITGB2	Integrin Subunit Beta 2	Protein Coding	P05107	63	GC21M044885	2.64529
KISS1	KiSS-1 Metastasis Suppressor	Protein Coding	Q15726	53	GC01M204190	2.64198
COL4A1	Collagen Type IV Alpha 1 Chain	Protein Coding	P02462	60	GC13M110148	2.63624
NQO1	NAD(P)H Quinone Dehydrogenase 1	Protein Coding	P15559	61	GC16M069706	2.63357
LOC130065433	ATAC-STARR-Seq Lymphoblastoid Active Region 17552	Functional Element		7	GC20P014087	2.6329
BMP6	Bone Morphogenetic Protein 6	Protein Coding	P22004	57	GC06P007726	2.62864
KCNN4	Potassium Calcium-Activated Channel Subfamily N Member 4	Protein Coding	O15554	60	GC19M112612	2.62859
LPIN1	Lipin 1	Protein Coding	Q14693	59	GC02P011677	2.62752
LYST	Lysosomal Trafficking Regulator	Protein Coding	Q99698	49	GC01M235661	2.62093
CA9	Carbonic Anhydrase 9	Protein Coding	Q16790	59	GC09P035673	2.62074
VIP	Vasoactive Intestinal Peptide	Protein Coding	P01282	57	GC06P152750	2.62017
ANXA11	Annexin A11	Protein Coding	P50995	55	GC10M080150	2.6159
EP300	EP300 Lysine Acetyltransferase	Protein Coding	Q09472	65	GC22P097487	2.60246
SAMHD1	SAM And HD Domain Containing Deoxynucleoside Triphosphate Triphosphohydrolase 1	Protein Coding	Q9Y3Z3	55	GC20M037812	2.59854
LRFN4	Leucine Rich Repeat And Fibronectin Type III Domain Containing 4	Protein Coding	Q6PJG9	49	GC11P066856	2.59854
LOC130058184	ATAC-STARR-Seq Lymphoblastoid Active Region 10237	Functional Element		8	GC16P133952	2.59854
LOC130006142	ATAC-STARR-Seq Lymphoblastoid Active Region 5058	Functional Element		7	GC11P127554	2.59854
FASLG	Fas Ligand	Protein Coding	P48023	60	GC01P172659	2.5946
GAL	Galanin And GMAP Prepropeptide	Protein Coding	P22466	57	GC11P115247	2.59128
IRAK1	Interleukin 1 Receptor Associated Kinase 1	Protein Coding	P51617	62	GC0XM154010	2.59028
ABCG8	ATP Binding Cassette Subfamily G Member 8	Protein Coding	Q9H221	55	GC02P045632	2.59028
TRUB2	TruB Pseudouridine Synthase Family Member 2	Protein Coding	O95900	44	GC09M132084	2.58749
CRH	Corticotropin Releasing Hormone	Protein Coding	P06850	56	GC08M066176	2.58532
AVP	Arginine Vasopressin	Protein Coding	P01185	57	GC20M003082	2.58297
ATP2C2	ATPase Secretory Pathway Ca2+ Transporting 2	Protein Coding	O75185	53	GC16P084368	2.57885
MAOB	Monoamine Oxidase B	Protein Coding	P27338	57	GC0XM043766	2.565
NDUFAF7	NADH:Ubiquinone Oxidoreductase Complex Assembly Factor 7	Protein Coding	Q7L592	46	GC02P037231	2.56384
AMACR	Alpha-Methylacyl-CoA Racemase	Protein Coding	Q9UHK6	57	GC05M033986	2.55765
SCD	Stearoyl-CoA Desaturase	Protein Coding	O00767	62	GC10P100347	2.55394
MT-TE	Mitochondrially Encoded TRNA-Glu (GAA/G)	RNA Gene		21	GCMTM014676	2.55164
PNP	Purine Nucleoside Phosphorylase	Protein Coding	P00491	62	GC14P060208	2.55059
HDAC9	Histone Deacetylase 9	Protein Coding	Q9UKV0	63	GC07P018086	2.54342
PTCD3	Pentatricopeptide Repeat Domain 3	Protein Coding	Q96EY7	50	GC02P086106	2.54308
LIPA	Lipase A, Lysosomal Acid Type	Protein Coding	P38571	61	GC10M089213	2.54269
RTEL1	Regulator Of Telomere Elongation Helicase 1	Protein Coding	Q9NZ71	54	GC20P069869	2.53876
PFKFB3	6-Phosphofructo-2-Kinase/Fructose-2,6-Biphosphatase 3	Protein Coding	Q16875	56	GC10P006144	2.53713
PRKAB1	Protein Kinase AMP-Activated Non-Catalytic Subunit Beta 1	Protein Coding	Q9Y478	60	GC12P119667	2.53585
IAPP	Islet Amyloid Polypeptide	Protein Coding	P10997	54	GC12P021354	2.53383
OAS2	2'-5'-Oligoadenylate Synthetase 2	Protein Coding	P29728	49	GC12P112978	2.53258
RAB33A	RAB33A, Member RAS Oncogene Family	Protein Coding	Q14088	46	GC0XP130110	2.53251
MIR148A	MicroRNA 148a	RNA Gene		28	GC07M025950	2.53066
LPL	Lipoprotein Lipase	Protein Coding	P06858	63	GC08P019901	2.53003
MUC16	Mucin 16, Cell Surface Associated	Protein Coding	Q8WXI7	52	GC19M008848	2.52255
FKRP	Fukutin Related Protein	Protein Coding	Q9H9S5	52	GC19P162307	2.52133
MTHFR	Methylenetetrahydrofolate Reductase	Protein Coding	P42898	61	GC01M011785	2.52112
SELE	Selectin E	Protein Coding	P16581	56	GC01M169722	2.51896
RRAGC	Ras Related GTP Binding C	Protein Coding	Q9HB90	54	GC01M039051	2.51893
C3	Complement C3	Protein Coding	P01024	62	GC19M006677	2.51737
FLT1	Fms Related Receptor Tyrosine Kinase 1	Protein Coding	P17948	64	GC13M028300	2.51608
ERCC6	ERCC Excision Repair 6, Chromatin Remodeling Factor	Protein Coding	Q03468	59	GC10M049692	2.51466
AMT	Aminomethyltransferase	Protein Coding	P48728	56	GC03M055033	2.51466
MMAB	Metabolism Of Cobalamin Associated B	Protein Coding	Q96EY8	56	GC12M109553	2.51466
DBT	Dihydrolipoamide Branched Chain Transacylase E2	Protein Coding	P11182	55	GC01M100186	2.51466
MCEE	Methylmalonyl-CoA Epimerase	Protein Coding	Q96PE7	52	GC02M071110	2.51466
RMRP	RNA Component Of Mitochondrial RNA Processing Endoribonuclease	RNA Gene		31	GC09M036200	2.51466
SLC22A13	Solute Carrier Family 22 Member 13	Protein Coding	Q9Y226	50	GC03P038265	2.51201
KRAS	KRAS Proto-Oncogene, GTPase	Protein Coding	P01116	66	GC12M037206	2.51067
BDNF	Brain Derived Neurotrophic Factor	Protein Coding	P23560	62	GC11M027654	2.50279
CCK	Cholecystokinin	Protein Coding	P06307	56	GC03M042274	2.50088
ACAT2	Acetyl-CoA Acetyltransferase 2	Protein Coding	Q9BWD1	59	GC06P192690	2.50084
IGF1R	Insulin Like Growth Factor 1 Receptor	Protein Coding	P08069	68	GC15P098648	2.49785
ADRB2	Adrenoceptor Beta 2	Protein Coding	P07550	62	GC05P161129	2.4976
MMP9	Matrix Metallopeptidase 9	Protein Coding	P14780	66	GC20P046008	2.49326
PIK3CA	Phosphatidylinositol-4,5-Bisphosphate 3-Kinase Catalytic Subunit Alpha	Protein Coding	P42336	65	GC03P179148	2.49277
SNCA	Synuclein Alpha	Protein Coding	P37840	65	GC04M089724	2.48625
VWF	Von Willebrand Factor	Protein Coding	P04275	60	GC12M036869	2.48476
WWOX	WW Domain Containing Oxidoreductase	Protein Coding	Q9NZC7	59	GC16P078099	2.48457
ABCB11	ATP Binding Cassette Subfamily B Member 11	Protein Coding	O95342	59	GC02M168922	2.48446
MRRF	Mitochondrial Ribosome Recycling Factor	Protein Coding	Q96E11	49	GC09P122264	2.48063
HAO2	Hydroxyacid Oxidase 2	Protein Coding	Q9NYQ3	49	GC01P119368	2.48043
IL2	Interleukin 2	Protein Coding	P60568	59	GC04M122451	2.47431
IL2RA	Interleukin 2 Receptor Subunit Alpha	Protein Coding	P01589	63	GC10M006010	2.47252
MIR320A	MicroRNA 320a	RNA Gene		30	GC08M022506	2.4707
DHODH	Dihydroorotate Dehydrogenase (Quinone)	Protein Coding	Q02127	59	GC16P072008	2.46921
PPOX	Protoporphyrinogen Oxidase	Protein Coding	P50336	57	GC01P180337	2.46921
KIF1B	Kinesin Family Member 1B	Protein Coding	O60333	55	GC01P010210	2.46921
SPART	Spartin	Protein Coding	Q8N0X7	51	GC13M043503	2.46921
NDUFS5	NADH:Ubiquinone Oxidoreductase Subunit S5	Protein Coding	O43920	51	GC01P039026	2.46834
SLC6A3	Solute Carrier Family 6 Member 3	Protein Coding	Q01959	63	GC05M001392	2.4586
FGF2	Fibroblast Growth Factor 2	Protein Coding	P09038	59	GC04P122826	2.458
TCIRG1	T Cell Immune Regulator 1, ATPase H+ Transporting V0 Subunit A3	Protein Coding	Q13488	57	GC11P115232	2.45645
AGL	Amylo-Alpha-1,6-Glucosidase And 4-Alpha-Glucanotransferase	Protein Coding	P35573	58	GC01P099850	2.45367
SLC12A1	Solute Carrier Family 12 Member 1	Protein Coding	Q13621	60	GC15P201800	2.45138
LOC130058664	ATAC-STARR-Seq Lymphoblastoid Active Region 10583	Functional Element		1	GC16P134432	2.44454
FOXK2	Forkhead Box K2	Protein Coding	Q01167	46	GC17P082519	2.44421
IGFBP3	Insulin Like Growth Factor Binding Protein 3	Protein Coding	P17936	59	GC07M045912	2.44177
NOS3	Nitric Oxide Synthase 3	Protein Coding	P29474	62	GC07P168341	2.43892
NSUN2	NOP2/Sun RNA Methyltransferase 2	Protein Coding	Q08J23	56	GC05M006599	2.43546
AGT	Angiotensinogen	Protein Coding	P01019	62	GC01M230690	2.43328
PVT1	Pvt1 Oncogene	RNA Gene		33	GC08P128471	2.43281
MIR210	MicroRNA 210	RNA Gene		29	GC11M015784	2.43261
CASK	Calcium/Calmodulin Dependent Serine Protein Kinase	Protein Coding	O14936	62	GC0XM041514	2.43236
IKBKG	Inhibitor Of Nuclear Factor Kappa B Kinase Regulatory Subunit Gamma	Protein Coding	Q9Y6K9	60	GC0XP154541	2.43236
LOC107181288	Origin Of Replication In Promoter Of G6PD	Functional Element		6	GC0XP154546	2.43236
LOC129929052	ATAC-STARR-Seq Lymphoblastoid Silent Region 21114	Functional Element		6	GC0XP155416	2.43236
NDUFV3	NADH:Ubiquinone Oxidoreductase Subunit V3	Protein Coding	P56181	52	GC21P042879	2.43163
XK	X-Linked Kx Blood Group Antigen, Kell And VPS13A Binding Protein	Protein Coding	P51811	52	GC0XP037685	2.427
DPAGT1	Dolichyl-Phosphate N-Acetylglucosaminephosphotransferase 1	Protein Coding	Q9H3H5	57	GC11M143857	2.42426
NDUFB6	NADH:Ubiquinone Oxidoreductase Subunit B6	Protein Coding	O95139	52	GC09M032553	2.42342
AK2	Adenylate Kinase 2	Protein Coding	P54819	59	GC01M033007	2.42082
HOGA1	4-Hydroxy-2-Oxoglutarate Aldolase 1	Protein Coding	Q86XE5	52	GC10P128783	2.42082
MIRLET7B	MicroRNA Let-7b	RNA Gene		28	GC22P097626	2.41915
QRSL1	Glutaminyl-TRNA Amidotransferase Subunit QRSL1	Protein Coding	Q9H0R6	52	GC06P106629	2.41761
ODC1	Ornithine Decarboxylase 1	Protein Coding	P11926	60	GC02M010432	2.41734
CD14	CD14 Molecule	Protein Coding	P08571	58	GC05M140631	2.41384
KITLG	KIT Ligand	Protein Coding	P21583	60	GC12M088492	2.41147
SLIRP	SRA Stem-Loop Interacting RNA Binding Protein	Protein Coding	Q9GZT3	47	GC14P077708	2.41056
SERPINE1	Serpin Family E Member 1	Protein Coding	P05121	63	GC07P101127	2.40907
GRP	Gastrin Releasing Peptide	Protein Coding	P07492	53	GC18P059220	2.40887
LMNB2	Lamin B2	Protein Coding	Q03252	55	GC19M111600	2.40804
NOS1	Nitric Oxide Synthase 1	Protein Coding	P29475	63	GC12M117208	2.40688
GRSF1	G-Rich RNA Sequence Binding Factor 1	Protein Coding	Q12849	49	GC04M070815	2.40421
PSMB9	Proteasome 20S Subunit Beta 9	Protein Coding	P28065	59	GC06P190739	2.40312
AGPS	Alkylglycerone Phosphate Synthase	Protein Coding	O00116	55	GC02P177392	2.40248
SLC25A46	Solute Carrier Family 25 Member 46	Protein Coding	Q96AG3	50	GC05P110738	2.4024
RHAG	Rh Associated Glycoprotein	Protein Coding	Q02094	55	GC06M049605	2.40226
MRM2	Mitochondrial RRNA Methyltransferase 2	Protein Coding	Q9UI43	51	GC07M002234	2.40184
FLAD1	Flavin Adenine Dinucleotide Synthetase 1	Protein Coding	Q8NFF5	52	GC01P154983	2.40166
ACP2	Acid Phosphatase 2, Lysosomal	Protein Coding	P11117	51	GC11M142652	2.39927
CCL5	C-C Motif Chemokine Ligand 5	Protein Coding	P13501	56	GC17M035871	2.399
SLC22A4	Solute Carrier Family 22 Member 4	Protein Coding	Q9H015	57	GC05P132294	2.39852
MIR21	MicroRNA 21	RNA Gene		32	GC17P059841	2.39576
MTCH2	Mitochondrial Carrier 2	Protein Coding	Q9Y6C9	50	GC11M047604	2.39263
CTSG	Cathepsin G	Protein Coding	P08311	58	GC14M024573	2.38092
SLC2A1-DT	SLC2A1 Divergent Transcript	RNA Gene		23	GC01P085486	2.37925
GATD1	Glutamine Amidotransferase Class 1 Domain Containing 1	Protein Coding	Q8NB37	36	GC11M000767	2.3777
CYP2E1	Cytochrome P450 Family 2 Subfamily E Member 1	Protein Coding	P05181	59	GC10P133520	2.37161
YWHAE	Tyrosine 3-Monooxygenase/Tryptophan 5-Monooxygenase Activation Protein Epsilon	Protein Coding	P62258	63	GC17M099664	2.36883
KIF5A	Kinesin Family Member 5A	Protein Coding	Q12840	58	GC12P081699	2.36883
BCAT2	Branched Chain Amino Acid Transaminase 2	Protein Coding	O15382	57	GC19M048795	2.36883
SPAST	Spastin	Protein Coding	Q9UBP0	54	GC02P032063	2.36883
ATL1	Atlastin GTPase 1	Protein Coding	Q8WXF7	52	GC14P050532	2.36883
REEP1	Receptor Accessory Protein 1	Protein Coding	Q9H902	52	GC02M086213	2.36883
LOC129388857	MPRA-Validated Peak3685 Silencer	Functional Element		6	GC02P043957	2.36883
GALK1	Galactokinase 1	Protein Coding	P51570	60	GC17M075751	2.36319
GNAS	GNAS Complex Locus	Protein Coding	P84996	63	GC20P058839	2.36167
SLC29A1	Solute Carrier Family 29 Member 1 (Augustine Blood Group)	Protein Coding	Q99808	61	GC06P044219	2.36009
ECSIT	ECSIT Signaling Integrator	Protein Coding	Q9BQ95	49	GC19M011505	2.35435
SMAD4	SMAD Family Member 4	Protein Coding	Q13485	66	GC18P051028	2.35218
MAPK1	Mitogen-Activated Protein Kinase 1	Protein Coding	P28482	66	GC22M021759	2.34866
MPC2	Mitochondrial Pyruvate Carrier 2	Protein Coding	O95563	49	GC01M167916	2.3454
POMT2	Protein O-Mannosyltransferase 2	Protein Coding	Q9UKY4	55	GC14M077274	2.34285
STC1	Stanniocalcin 1	Protein Coding	P52823	53	GC08M023841	2.34253
LOC126807509	BRD4-Independent Group 4 Enhancer GRCh37_chr5:132201613-132202812	Functional Element		5	GC05P132865	2.34246
FBP2	Fructose-Bisphosphatase 2	Protein Coding	O00757	55	GC09M094558	2.3407
GYS1	Glycogen Synthase 1	Protein Coding	P13807	62	GC19M112793	2.3381
IARS1	Isoleucyl-TRNA Synthetase 1	Protein Coding	P41252	57	GC09M126483	2.33708
TET2	Tet Methylcytosine Dioxygenase 2	Protein Coding	Q6N021	58	GC04P105145	2.33113
CTNNB1	Catenin Beta 1	Protein Coding	P35222	66	GC03P041194	2.33024
PMPCA	Peptidase, Mitochondrial Processing Subunit Alpha	Protein Coding	Q10713	55	GC09P136410	2.32552
RPS6KB1	Ribosomal Protein S6 Kinase B1	Protein Coding	P23443	63	GC17P059893	2.31765
NGLY1	N-Glycanase 1	Protein Coding	Q96IV0	55	GC03M025718	2.31411
PDE3A	Phosphodiesterase 3A	Protein Coding	Q14432	60	GC12P080624	2.31162
ADCY10	Adenylate Cyclase 10	Protein Coding	Q96PN6	56	GC01M167809	2.3116
GCLC	Glutamate-Cysteine Ligase Catalytic Subunit	Protein Coding	P48506	58	GC06M053497	2.31126
MARS1	Methionyl-TRNA Synthetase 1	Protein Coding	P56192	58	GC12P081691	2.30921
TMEM65	Transmembrane Protein 65	Protein Coding	Q6PI78	43	GC08M124356	2.30525
DPP4	Dipeptidyl Peptidase 4	Protein Coding	P27487	63	GC02M161992	2.30366
HS6ST2	Heparan Sulfate 6-O-Sulfotransferase 2	Protein Coding	Q96MM7	50	GC0XM132626	2.30041
KRT18	Keratin 18	Protein Coding	P05783	62	GC12P052948	2.30023
SLC52A1	Solute Carrier Family 52 Member 1	Protein Coding	Q9NWF4	51	GC17M005032	2.29798
BPI	Bactericidal Permeability Increasing Protein	Protein Coding	P17213	54	GC20P055999	2.29511
DAG1	Dystroglycan 1	Protein Coding	Q14118	59	GC03P066868	2.29443
PEX2	Peroxisomal Biogenesis Factor 2	Protein Coding	P28328	56	GC08M076980	2.28651
PIGA	Phosphatidylinositol Glycan Anchor Biosynthesis Class A	Protein Coding	P37287	56	GC0XM015319	2.28651
HSD17B4	Hydroxysteroid 17-Beta Dehydrogenase 4	Protein Coding	P51659	59	GC05P119452	2.28544
SLC37A4	Solute Carrier Family 37 Member 4	Protein Coding	O43826	53	GC11M143843	2.28525
MIR494	MicroRNA 494	RNA Gene		26	GC14P122521	2.28388
CYP11A1	Cytochrome P450 Family 11 Subfamily A Member 1	Protein Coding	P05108	62	GC15M074337	2.28177
APOH	Apolipoprotein H	Protein Coding	P02749	58	GC17M066212	2.27927
ANO5	Anoctamin 5	Protein Coding	Q75V66	50	GC11P023626	2.27758
CDH1	Cadherin 1	Protein Coding	P12830	61	GC16P068737	2.27724
CDKN2A	Cyclin Dependent Kinase Inhibitor 2A	Protein Coding	Q8N726	63	GC09M021967	2.27249
ARG1	Arginase 1	Protein Coding	P05089	62	GC06P191911	2.27081
GRIN2B	Glutamate Ionotropic Receptor NMDA Type Subunit 2B	Protein Coding	Q13224	65	GC12M013437	2.26658
TSPO	Translocator Protein	Protein Coding	B1AH88	59	GC22P043151	2.26268
HSF1	Heat Shock Transcription Factor 1	Protein Coding	Q00613	60	GC08P144291	2.26223
CD40	CD40 Molecule	Protein Coding	P25942	63	GC20P046118	2.26071
AURKA	Aurora Kinase A	Protein Coding	O14965	65	GC20M056370	2.25846
NDUFC2-KCTD14	NDUFC2-KCTD14 Readthrough	Protein Coding	E9PQ53	28	GC11M078015	2.25826
LOC130064279	ATAC-STARR-Seq Lymphoblastoid Active Region 14513	Functional Element		4	GC19P168561	2.25826
LOC130064280	ATAC-STARR-Seq Lymphoblastoid Silent Region 10545	Functional Element		4	GC19P168562	2.25826
HSPE1	Heat Shock Protein Family E (Hsp10) Member 1	Protein Coding	P61604	55	GC02P197545	2.25393
TIMP1	TIMP Metallopeptidase Inhibitor 1	Protein Coding	P01033	57	GC0XP061588	2.25087
RTEL1-TNFRSF6B	RTEL1-TNFRSF6B Readthrough (NMD Candidate)	RNA Gene		25	GC20P063657	2.24975
LOC130006506	ATAC-STARR-Seq Lymphoblastoid Active Region 5325	Functional Element		5	GC11P128004	2.24975
ALDH3A2	Aldehyde Dehydrogenase 3 Family Member A2	Protein Coding	P51648	59	GC17P019648	2.24949
DDR1	Discoidin Domain Receptor Tyrosine Kinase 1	Protein Coding	Q08345	59	GC06P190691	2.24602
FADS2	Fatty Acid Desaturase 2	Protein Coding	O95864	54	GC11P061792	2.23703
FOXM1	Forkhead Box M1	Protein Coding	Q08050	56	GC12M002857	2.23579
IL1RN	Interleukin 1 Receptor Antagonist	Protein Coding	P18510	62	GC02P157308	2.23481
PDPR	Pyruvate Dehydrogenase Phosphatase Regulatory Subunit	Protein Coding	Q8NCN5	48	GC16P070113	2.23402
MT-TT	Mitochondrially Encoded TRNA-Thr (ACN)	RNA Gene		23	GCMTP015890	2.23283
LARGE1	LARGE Xylosyl- And Glucuronyltransferase 1	Protein Coding	O95461	53	GC22M088338	2.22998
STAT2	Signal Transducer And Activator Of Transcription 2	Protein Coding	P52630	62	GC12M056341	2.22991
AMPD2	Adenosine Monophosphate Deaminase 2	Protein Coding	Q01433	58	GC01P109616	2.22991
POMT1	Protein O-Mannosyltransferase 1	Protein Coding	Q9Y6A1	57	GC09P131502	2.2271
PGD	Phosphogluconate Dehydrogenase	Protein Coding	P52209	60	GC01P010398	2.22497
ADCYAP1	Adenylate Cyclase Activating Polypeptide 1	Protein Coding	P18509	55	GC18P000895	2.21713
PRF1	Perforin 1	Protein Coding	P14222	60	GC10M070597	2.21218
IL2RB	Interleukin 2 Receptor Subunit Beta	Protein Coding	P14784	62	GC22M088419	2.20998
SUPV3L1	Suv3 Like RNA Helicase	Protein Coding	Q8IYB8	50	GC10P069184	2.20684
AKR1B1	Aldo-Keto Reductase Family 1 Member B	Protein Coding	P15121	60	GC07M134442	2.20638
GALT	Galactose-1-Phosphate Uridylyltransferase	Protein Coding	P07902	59	GC09P078010	2.20245
DDC	Dopa Decarboxylase	Protein Coding	P20711	63	GC07M050458	2.20196
PFKP	Phosphofructokinase, Platelet	Protein Coding	Q01813	57	GC10P003066	2.20159
NCAM1	Neural Cell Adhesion Molecule 1	Protein Coding	P13591	61	GC11P112961	2.20141
SERPINC1	Serpin Family C Member 1	Protein Coding	P01008	62	GC01M175210	2.20102
CDKN3	Cyclin Dependent Kinase Inhibitor 3	Protein Coding	Q16667	54	GC14P061896	2.19408
CHGA	Chromogranin A	Protein Coding	P10645	56	GC14P096111	2.19353
ESRRA	Estrogen Related Receptor Alpha	Protein Coding	P11474	59	GC11P064305	2.19216
MORC2	MORC Family CW-Type Zinc Finger 2	Protein Coding	Q9Y6X9	52	GC22M030925	2.19216
MFN1	Mitofusin 1	Protein Coding	Q8IWA4	55	GC03P179347	2.18664
BRAF	B-Raf Proto-Oncogene, Serine/Threonine Kinase	Protein Coding	P15056	67	GC07M140798	2.18537
SLC22A2	Solute Carrier Family 22 Member 2	Protein Coding	O15244	56	GC06M160241	2.18424
MRPL40	Mitochondrial Ribosomal Protein L40	Protein Coding	Q9NQ50	50	GC22P096754	2.18091
KAT14	Lysine Acetyltransferase 14	Protein Coding	Q9H8E8	47	GC20P020100	2.17877
LOC105374114	Uncharacterized LOC105374114	RNA Gene		13	GC03P144218	2.17877
LOC105943586	Distal CMT1A-REP	Functional Element		8	GC17P014170	2.17877
LOC129932912	ATAC-STARR-Seq Lymphoblastoid Silent Region 2019	Functional Element		5	GC01P245441	2.17877
LOC130002704	ATAC-STARR-Seq Lymphoblastoid Silent Region 20335	Functional Element		5	GC09P157880	2.17877
LOC130008523	ATAC-STARR-Seq Lymphoblastoid Active Region 6847	Functional Element		5	GC12P098602	2.17877
LOC130060303	ATAC-STARR-Seq Lymphoblastoid Active Region 11742	Functional Element		5	GC17P171707	2.17877
LOC130060410	ATAC-STARR-Seq Lymphoblastoid Active Region 11821	Functional Element		5	GC17P171814	2.17877
DBH	Dopamine Beta-Hydroxylase	Protein Coding	P09172	64	GC09P133636	2.17598
PHOX2B	Paired Like Homeobox 2B	Protein Coding	Q99453	56	GC04M041746	2.17595
LIN28B	Lin-28 Homolog B	Protein Coding	Q6ZN17	53	GC06P191460	2.17595
BRCA1	BRCA1 DNA Repair Associated	Protein Coding	P38398	63	GC17M043044	2.17459
KCNJ5	Potassium Inwardly Rectifying Channel Subfamily J Member 5	Protein Coding	P48544	60	GC11P128891	2.1731
SLC30A2	Solute Carrier Family 30 Member 2	Protein Coding	Q9BRI3	53	GC01M036995	2.16948
RHCE	Rh Blood Group CcEe Antigens	Protein Coding	P18577	50	GC01M036971	2.16744
MAPK14	Mitogen-Activated Protein Kinase 14	Protein Coding	Q16539	65	GC06P190827	2.16241
CLU	Clusterin	Protein Coding	P10909	60	GC08M027596	2.16168
CD38	CD38 Molecule	Protein Coding	P28907	59	GC04P032177	2.16054
LAMA2	Laminin Subunit Alpha 2	Protein Coding	P24043	57	GC06P191870	2.15858
FIS1	Fission, Mitochondrial 1	Protein Coding	Q9Y3D6	51	GC07M101239	2.15285
CCL2	C-C Motif Chemokine Ligand 2	Protein Coding	P13500	62	GC17P034255	2.14733
TOMM20	Translocase Of Outer Mitochondrial Membrane 20	Protein Coding	Q15388	52	GC01M235109	2.14552
KIF5B	Kinesin Family Member 5B	Protein Coding	P33176	60	GC10M037506	2.14313
ZAP70	Zeta Chain Of T Cell Receptor Associated Protein Kinase 70	Protein Coding	P43403	63	GC02P100948	2.14043
MMP14	Matrix Metallopeptidase 14	Protein Coding	P50281	64	GC14P060441	2.13858
IGHE	Immunoglobulin Heavy Constant Epsilon	Protein Coding	P01854	43	GC14M125562	2.13696
SDHAF4	Succinate Dehydrogenase Complex Assembly Factor 4	Protein Coding	Q5VUM1	44	GC06P070566	2.13663
ENO3	Enolase 3	Protein Coding	P13929	61	GC17P004948	2.13502
CPQ	Carboxypeptidase Q	Protein Coding	Q9Y646	50	GC08P096645	2.13356
STAT4	Signal Transducer And Activator Of Transcription 4	Protein Coding	Q14765	58	GC02M191029	2.12801
MTIF2	Mitochondrial Translational Initiation Factor 2	Protein Coding	P46199	50	GC02M055236	2.12382
PTGS2	Prostaglandin-Endoperoxide Synthase 2	Protein Coding	P35354	63	GC01M186671	2.12235
USF2	Upstream Transcription Factor 2, C-Fos Interacting	Protein Coding	Q15853	52	GC19P035268	2.12128
DTYMK	Deoxythymidylate Kinase	Protein Coding	P23919	57	GC02M241675	2.12019
PRSS12	Serine Protease 12	Protein Coding	P56730	55	GC04M118280	2.12019
IFT56	Intraflagellar Transport 56	Protein Coding	A0AVF1	48	GC07P168033	2.12019
ABCC2	ATP Binding Cassette Subfamily C Member 2	Protein Coding	Q92887	61	GC10P099782	2.11976
TARDBP	TAR DNA Binding Protein	Protein Coding	Q13148	59	GC01P083318	2.11813
GP1BA	Glycoprotein Ib Platelet Subunit Alpha	Protein Coding	P07359	59	GC17P004932	2.11603
ATM	ATM Serine/Threonine Kinase	Protein Coding	Q13315	66	GC11P108222	2.11054
NUDT14	Nudix Hydrolase 14	Protein Coding	O95848	40	GC14M105172	2.10895
CSH1	Chorionic Somatomammotropin Hormone 1	Protein Coding	P0DML2	48	GC17M063894	2.10497
MBP	Myelin Basic Protein	Protein Coding	P02686	58	GC18M076978	2.10467
TNFSF11	TNF Superfamily Member 11	Protein Coding	O14788	62	GC13P042562	2.10442
MAPK8	Mitogen-Activated Protein Kinase 8	Protein Coding	P45983	63	GC10P048306	2.1029
ATP5MK	ATP Synthase Membrane Subunit K	Protein Coding	Q96IX5	45	GC10M103414	2.10127
ALAD	Aminolevulinate Dehydratase	Protein Coding	P13716	59	GC09M113386	2.10089
HMBS	Hydroxymethylbilane Synthase	Protein Coding	P08397	57	GC11P119084	2.09805
STIM1	Stromal Interaction Molecule 1	Protein Coding	Q13586	62	GC11P022826	2.09646
CBLIF	Cobalamin Binding Intrinsic Factor	Protein Coding	P27352	55	GC11M059829	2.09646
PTCD1	Pentatricopeptide Repeat Domain 1	Protein Coding	O75127	46	GC07M106996	2.09575
SLC7A11	Solute Carrier Family 7 Member 11	Protein Coding	Q9UPY5	57	GC04M138164	2.09516
HNF1A	HNF1 Homeobox A	Protein Coding	P20823	59	GC12P120978	2.09457
RACGAP1	Rac GTPase Activating Protein 1	Protein Coding	Q9H0H5	58	GC12M052608	2.09457
UBAP2	Ubiquitin Associated Protein 2	Protein Coding	Q5T6F2	48	GC09M033921	2.09457
TPD52-MRPS28	TPD52-MRPS28 Readthrough	Protein Coding		10	GC08M080001	2.09457
LOC126805688	BRD4-Independent Group 4 Enhancer GRCh37_chr1:33251929-33253128	Functional Element		6	GC01P032786	2.09457
LOC112529895	H3K27ac HESC Enhancer GRCh37_chr17:10600651-10601475	Functional Element		5	GC17P164233	2.09457
LOC129999056	ATAC-STARR-Seq Lymphoblastoid Active Region 26441	Functional Element		5	GC07P114324	2.09457
NDRG1	N-Myc Downstream Regulated 1	Protein Coding	Q92597	57	GC08M133237	2.09404
TGFA	Transforming Growth Factor Alpha	Protein Coding	P01135	59	GC02M070447	2.08966
ABCG5	ATP Binding Cassette Subfamily G Member 5	Protein Coding	Q9H222	58	GC02M043806	2.08902
MSRA	Methionine Sulfoxide Reductase A	Protein Coding	Q9UJ68	55	GC08P010054	2.08813
CD63	CD63 Molecule	Protein Coding	P08962	57	GC12M060634	2.08727
HGF	Hepatocyte Growth Factor	Protein Coding	P14210	65	GC07M081699	2.08078
ATP5PB	ATP Synthase Peripheral Stalk-Membrane Subunit B	Protein Coding	P24539	52	GC01P112438	2.08052
KRT19	Keratin 19	Protein Coding	P08727	56	GC17M041523	2.07744
GYG2	Glycogenin 2	Protein Coding	O15488	52	GC0XP002828	2.07739
HRAS	HRas Proto-Oncogene, GTPase	Protein Coding	P01112	65	GC11M015781	2.07703
ADI1	Acireductone Dioxygenase 1	Protein Coding	Q9BV57	51	GC02M004940	2.07553
CD59	CD59 Molecule (CD59 Blood Group)	Protein Coding	P13987	59	GC11M033742	2.07471
GLO1	Glyoxalase I	Protein Coding	Q04760	57	GC06M111723	2.0745
IL18	Interleukin 18	Protein Coding	Q14116	56	GC11M112143	2.07344
PTPN11	Protein Tyrosine Phosphatase Non-Receptor Type 11	Protein Coding	Q06124	67	GC12P112418	2.07311
HRH2	Histamine Receptor H2	Protein Coding	P25021	56	GC05P175681	2.07123
SIRT3	Sirtuin 3	Protein Coding	Q9NTG7	60	GC11M000215	2.06701
SULT2B1	Sulfotransferase Family 2B Member 1	Protein Coding	O00204	54	GC19P048552	2.06233
FGFR3	Fibroblast Growth Factor Receptor 3	Protein Coding	P22607	68	GC04P031618	2.06074
PPBP	Pro-Platelet Basic Protein	Protein Coding	P02775	56	GC04M073986	2.05701
SELL	Selectin L	Protein Coding	P14151	56	GC01M169690	2.05701
LMNA	Lamin A/C	Protein Coding	P02545	63	GC01P156082	2.05595
ALDH1A3	Aldehyde Dehydrogenase 1 Family Member A3	Protein Coding	P47895	59	GC15P202880	2.05119
DNMT1	DNA Methyltransferase 1	Protein Coding	P26358	66	GC19M010133	2.0497
APOB	Apolipoprotein B	Protein Coding	P04114	59	GC02M020956	2.04887
NF1	Neurofibromin 1	Protein Coding	P21359	60	GC17P031094	2.04332
NR1H2	Nuclear Receptor Subfamily 1 Group H Member 2	Protein Coding	P55055	59	GC19P050329	2.03889
CSF3	Colony Stimulating Factor 3	Protein Coding	P09919	55	GC17P040015	2.0386
SQSTM1	Sequestosome 1	Protein Coding	Q13501	62	GC05P179806	2.03532
GAST	Gastrin	Protein Coding	P01350	53	GC17P041712	2.03134
SLC25A32	Solute Carrier Family 25 Member 32	Protein Coding	Q9H2D1	53	GC08M103398	2.02783
GJB2	Gap Junction Protein Beta 2	Protein Coding	P29033	58	GC13M020187	2.02309
MTERF1	Mitochondrial Transcription Termination Factor 1	Protein Coding	Q99551	46	GC07M091692	2.02295
NTRK1	Neurotrophic Receptor Tyrosine Kinase 1	Protein Coding	P04629	62	GC01P156815	2.02069
ARG2	Arginase 2	Protein Coding	P78540	59	GC14P067619	2.02001
CASR	Calcium Sensing Receptor	Protein Coding	P41180	63	GC03P122183	2.0176
SNHG7	Small Nucleolar RNA Host Gene 7	RNA Gene		30	GC09M139447	2.01674
TIMM17A	Translocase Of Inner Mitochondrial Membrane 17A	Protein Coding	Q99595	50	GC01P201955	2.01605
POR	Cytochrome P450 Oxidoreductase	Protein Coding	P16435	61	GC07P075899	2.01317
COX6A1	Cytochrome C Oxidase Subunit 6A1	Protein Coding	P12074	55	GC12P140305	2.01244
FLI1	Fli-1 Proto-Oncogene, ETS Transcription Factor	Protein Coding	Q01543	59	GC11P128773	2.01226
SAT1	Spermidine/Spermine N1-Acetyltransferase 1	Protein Coding	P21673	59	GC0XP023784	2.01226
RPS14	Ribosomal Protein S14	Protein Coding	P62263	55	GC05M150443	2.01226
HACE1	HECT Domain And Ankyrin Repeat Containing E3 Ubiquitin Protein Ligase 1	Protein Coding	Q8IYU2	53	GC06M104728	2.01226
LMO1	LIM Domain Only 1	Protein Coding	P25800	53	GC11M008224	2.01226
OBSCN	Obscurin, Cytoskeletal Calmodulin And Titin-Interacting RhoGEF	Protein Coding	Q5VST9	52	GC01P228208	2.01226
HELLPAR	HELLP Associated Long Non-Coding RNA	RNA Gene		20	GC12P102197	2.01226
NARS1	Asparaginyl-TRNA Synthetase 1	Protein Coding	O43776	56	GC18M057601	2.01219
CCN3	Cellular Communication Network Factor 3	Protein Coding	P48745	52	GC08P119416	2.01103
SFXN2	Sideroflexin 2	Protein Coding	Q96NB2	47	GC10P102714	2.01083
B3GALNT2	Beta-1,3-N-Acetylgalactosaminyltransferase 2	Protein Coding	Q8NCR0	51	GC01M235440	2.00939
POMK	Protein O-Mannose Kinase	Protein Coding	Q9H5K3	49	GC08P043093	2.00939
RXYLT1	Ribitol Xylosyltransferase 1	Protein Coding	Q9Y2B1	48	GC12P063779	2.00939
ATPAF1	ATP Synthase Mitochondrial F1 Complex Assembly Factor 1	Protein Coding	Q5TC12	49	GC01M046632	2.00852
COX17	Cytochrome C Oxidase Copper Chaperone COX17	Protein Coding	Q14061	48	GC03M119654	2.00852
CASP7	Caspase 7	Protein Coding	P55210	62	GC10P113679	2.00521
QDPR	Quinoid Dihydropteridine Reductase	Protein Coding	P09417	59	GC04M017460	2.00521
CASP8	Caspase 8	Protein Coding	Q14790	65	GC02P201233	2.0026
KIT	KIT Proto-Oncogene, Receptor Tyrosine Kinase	Protein Coding	P10721	66	GC04P054657	2.00195
CYP1A1	Cytochrome P450 Family 1 Subfamily A Member 1	Protein Coding	P04798	60	GC15M074719	1.99887
HBA1	Hemoglobin Subunit Alpha 1	Protein Coding	P69905	56	GC16P127980	1.99855
PRLHR	Prolactin Releasing Hormone Receptor	Protein Coding	P49683	49	GC10M118590	1.99762
CASP1	Caspase 1	Protein Coding	P29466	62	GC11M105025	1.99577
AGTR1	Angiotensin II Receptor Type 1	Protein Coding	P30556	65	GC03P148697	1.99457
MOCS1	Molybdenum Cofactor Synthesis 1	Protein Coding	Q9NZB8	55	GC06M039899	1.99383
UMPS	Uridine Monophosphate Synthetase	Protein Coding	P11172	58	GC03P124730	1.99323
PRKG1	Protein Kinase CGMP-Dependent 1	Protein Coding	Q13976	63	GC10P053881	1.99204
ATP2B2	ATPase Plasma Membrane Ca2+ Transporting 2	Protein Coding	Q01814	60	GC03M010324	1.98988
FOXB1	Forkhead Box B1	Protein Coding	Q99853	48	GC15P060004	1.98721
APLN	Apelin	Protein Coding	Q9ULZ1	49	GC0XM129645	1.98572
CEBPA	CCAAT Enhancer Binding Protein Alpha	Protein Coding	P49715	60	GC19M033299	1.9855
LOC130060311	ATAC-STARR-Seq Lymphoblastoid Silent Region 8214	Functional Element		5	GC17P171715	1.98485
NAGA	Alpha-N-Acetylgalactosaminidase	Protein Coding	P17050	57	GC22M042058	1.98392
COQ3	Coenzyme Q3, Methyltransferase	Protein Coding	Q9NZJ6	47	GC06M099369	1.97972
PTH	Parathyroid Hormone	Protein Coding	P01270	58	GC11M013492	1.9791
CYP2D6	Cytochrome P450 Family 2 Subfamily D Member 6 (Gene/Pseudogene)	Protein Coding	P10635	60	GC22M042126	1.97712
SHMT2	Serine Hydroxymethyltransferase 2	Protein Coding	P34897	59	GC12P057229	1.97702
BECN1	Beclin 1	Protein Coding	Q14457	59	GC17M042810	1.97326
GLUL	Glutamate-Ammonia Ligase	Protein Coding	P15104	60	GC01M182378	1.97304
TIGAR	TP53 Induced Glycolysis Regulatory Phosphatase	Protein Coding	Q9NQ88	52	GC12P080231	1.97183
LEPR	Leptin Receptor	Protein Coding	P48357	62	GC01P086456	1.96567
H2BC1	H2B Clustered Histone 1	Protein Coding	Q96A08	42	GC06P193537	1.96523
ANXA2	Annexin A2	Protein Coding	P07355	60	GC15M060347	1.96174
TRNT1	TRNA Nucleotidyl Transferase 1	Protein Coding	Q96Q11	54	GC03P003126	1.95893
KRT14	Keratin 14	Protein Coding	P02533	59	GC17M041582	1.95577
TYR	Tyrosinase	Protein Coding	P14679	60	GC11P089177	1.95434
LDLR	Low Density Lipoprotein Receptor	Protein Coding	P01130	64	GC19P161380	1.95392
CD34	CD34 Molecule	Protein Coding	P28906	58	GC01M207880	1.95381
SLC52A3	Solute Carrier Family 52 Member 3	Protein Coding	Q9NQ40	54	GC20M000741	1.94634
BLZF1	Basic Leucine Zipper Nuclear Factor 1	Protein Coding	Q9H2G9	50	GC01P169367	1.94616
PHKA1	Phosphorylase Kinase Regulatory Subunit Alpha 1	Protein Coding	P46020	53	GC0XM072578	1.9431
HSPA9	Heat Shock Protein Family A (Hsp70) Member 9	Protein Coding	P38646	61	GC05M138554	1.94276
SOCS2	Suppressor Of Cytokine Signaling 2	Protein Coding	O14508	56	GC12P093569	1.94173
SKP1	S-Phase Kinase Associated Protein 1	Protein Coding	P63208	56	GC05M134148	1.93632
SREBF1	Sterol Regulatory Element Binding Transcription Factor 1	Protein Coding	P36956	61	GC17M017810	1.93622
PRODH	Proline Dehydrogenase 1	Protein Coding	O43272	57	GC22M018912	1.93572
DES	Desmin	Protein Coding	P17661	60	GC02P219418	1.9355
SFTPD	Surfactant Protein D	Protein Coding	P35247	57	GC10M079937	1.92734
FKTN	Fukutin	Protein Coding	O75072	52	GC09P105558	1.9269
SULT1A3	Sulfotransferase Family 1A Member 3	Protein Coding	P0DMM9	47	GC16P030199	1.92313
CHKB	Choline Kinase Beta	Protein Coding	Q9Y259	57	GC22M050578	1.92159
RANBP2	RAN Binding Protein 2	Protein Coding	P49792	57	GC02P108719	1.92142
SEC23B	SEC23 Homolog B, COPII Coat Complex Component	Protein Coding	Q15437	53	GC20P018507	1.92142
ATP5PD	ATP Synthase Peripheral Stalk Subunit D	Protein Coding	O75947	50	GC17M101800	1.92142
RBP4	Retinol Binding Protein 4	Protein Coding	P02753	57	GC10M093591	1.91927
USP1	Ubiquitin Specific Peptidase 1	Protein Coding	O94782	57	GC01P062436	1.91766
HSPA1A	Heat Shock Protein Family A (Hsp70) Member 1A	Protein Coding	P0DMV8	60	GC06P190725	1.91277
GPX2	Glutathione Peroxidase 2	Protein Coding	P18283	55	GC14M064939	1.91264
TIMM21	Translocase Of Inner Mitochondrial Membrane 21	Protein Coding	Q9BVV7	43	GC18P074148	1.91225
LY96	Lymphocyte Antigen 96	Protein Coding	Q9Y6Y9	55	GC08P073991	1.9116
CASP9	Caspase 9	Protein Coding	P55211	61	GC01M036228	1.91121
MKI67	Marker Of Proliferation Ki-67	Protein Coding	P46013	57	GC10M128096	1.91109
ANGPT1	Angiopoietin 1	Protein Coding	Q15389	60	GC08M107246	1.90982
MIR33B	MicroRNA 33b	RNA Gene		27	GC17M017813	1.90893
SLC19A1	Solute Carrier Family 19 Member 1	Protein Coding	P41440	60	GC21M045493	1.90254
ZNFX1	Zinc Finger NFX1-Type Containing 1	Protein Coding	Q9P2E3	47	GC20M050037	1.90254
KY	Kyphoscoliosis Peptidase	Protein Coding	Q8NBH2	46	GC03M134599	1.90254
MLIP	Muscular LMNA Interacting Protein	Protein Coding	Q5VWP3	46	GC06P053929	1.90254
USB1	U6 SnRNA Biogenesis Phosphodiesterase 1	Protein Coding	Q9BQ65	46	GC16P057999	1.90254
NRF1	Nuclear Respiratory Factor 1	Protein Coding	Q16656	57	GC07P129611	1.89958
MAPK10	Mitogen-Activated Protein Kinase 10	Protein Coding	P53779	59	GC04M085990	1.89941
SLC13A3	Solute Carrier Family 13 Member 3	Protein Coding	Q8WWT9	56	GC20M046557	1.89811
TRAPPC12	Trafficking Protein Particle Complex Subunit 12	Protein Coding	Q8WVT3	49	GC02P003463	1.89811
MIR451A	MicroRNA 451a	RNA Gene		25	GC17M028861	1.89407
L1CAM-AS1	L1CAM Antisense RNA 1	RNA Gene		21	GC0XP155279	1.89167
ATP5F1D	ATP Synthase F1 Subunit Delta	Protein Coding	P30049	52	GC19P160956	1.89089
SERPINA7	Serpin Family A Member 7	Protein Coding	P05543	53	GC0XM106032	1.89056
SGCB	Sarcoglycan Beta	Protein Coding	Q16585	52	GC04M052019	1.88993
FAS-AS1	FAS Antisense RNA 1	RNA Gene		21	GC10M088991	1.88715
NR1I2	Nuclear Receptor Subfamily 1 Group I Member 2	Protein Coding	O75469	56	GC03P119780	1.88355
PPT1	Palmitoyl-Protein Thioesterase 1	Protein Coding	P50897	59	GC01M040289	1.8827
DIO2	Iodothyronine Deiodinase 2	Protein Coding	Q92813	53	GC14M080197	1.87979
TFB2M	Transcription Factor B2, Mitochondrial	Protein Coding	Q9H5Q4	48	GC01M246540	1.87337
ACTB	Actin Beta	Protein Coding	P60709	63	GC07M005922	1.87262
ATAD3C	ATPase Family AAA Domain Containing 3C	Protein Coding	Q5T2N8	42	GC01P001449	1.87219
CYP1A2	Cytochrome P450 Family 1 Subfamily A Member 2	Protein Coding	P05177	59	GC15P074748	1.87073
VCP	Valosin Containing Protein	Protein Coding	P55072	62	GC09M035946	1.86792
CD55	CD55 Molecule (Cromer Blood Group)	Protein Coding	P08174	62	GC01P207321	1.86193
DGAT1	Diacylglycerol O-Acyltransferase 1	Protein Coding	O75907	60	GC08M147584	1.85968
HLA-G	Major Histocompatibility Complex, Class I, G	Protein Coding	P17693	57	GC06P190660	1.85555
IGFBP1	Insulin Like Growth Factor Binding Protein 1	Protein Coding	P08833	55	GC07P052244	1.85542
ALDOB	Aldolase, Fructose-Bisphosphate B	Protein Coding	P05062	59	GC09M101420	1.85485
F5	Coagulation Factor V	Protein Coding	P12259	59	GC01M169511	1.85147
IDH3A	Isocitrate Dehydrogenase (NAD(+)) 3 Catalytic Subunit Alpha	Protein Coding	P50213	56	GC15P078131	1.85107
CRYZ	Crystallin Zeta	Protein Coding	Q08257	55	GC01M074705	1.85107
SFXN1	Sideroflexin 1	Protein Coding	Q9H9B4	49	GC05P175477	1.85107
MTIF3	Mitochondrial Translational Initiation Factor 3	Protein Coding	Q9H2K0	46	GC13M027436	1.8476
CTSB	Cathepsin B	Protein Coding	P07858	63	GC08M011842	1.84493
DMD	Dystrophin	Protein Coding	P11532	57	GC0XM031097	1.84375
NDUFA5	NADH:Ubiquinone Oxidoreductase Subunit A5	Protein Coding	Q16718	53	GC07M123536	1.83928
OSGEPL1	O-Sialoglycoprotein Endopeptidase Like 1	Protein Coding	Q9H4B0	47	GC02M189746	1.83928
ABCA1	ATP Binding Cassette Subfamily A Member 1	Protein Coding	O95477	62	GC09M104781	1.83732
SFXN3	Sideroflexin 3	Protein Coding	Q9BWM7	47	GC10P101031	1.83249
CHCHD4	Coiled-Coil-Helix-Coiled-Coil-Helix Domain Containing 4	Protein Coding	Q8N4Q1	46	GC03M029252	1.83152
TRD-GTC9-1	TRNA-Asp (Anticodon GTC) 9-1	RNA Gene		14	GC01P180362	1.83013
NAA10	N-Alpha-Acetyltransferase 10, NatA Catalytic Subunit	Protein Coding	P41227	57	GC0XM153929	1.82847
TPM3	Tropomyosin 3	Protein Coding	P06753	59	GC01M154155	1.82537
SLC15A2	Solute Carrier Family 15 Member 2	Protein Coding	Q16348	52	GC03P121894	1.82515
CLPX	Caseinolytic Mitochondrial Matrix Peptidase Chaperone Subunit X	Protein Coding	O76031	53	GC15M065148	1.8239
MAP2	Microtubule Associated Protein 2	Protein Coding	P11137	57	GC02P209424	1.82387
PDK2	Pyruvate Dehydrogenase Kinase 2	Protein Coding	Q15119	55	GC17P165509	1.82209
MADCAM1	Mucosal Vascular Addressin Cell Adhesion Molecule 1	Protein Coding	Q13477	53	GC19P160904	1.82204
POMGNT1	Protein O-Linked Mannose N-Acetylglucosaminyltransferase 1 (Beta 1,2-)	Protein Coding	Q8WZA1	57	GC01M046188	1.81838
IFNA1	Interferon Alpha 1	Protein Coding	P01562	52	GC09P022139	1.81682
RNASEH2C	Ribonuclease H2 Subunit C	Protein Coding	Q8TDP1	51	GC11M065714	1.81288
CDK4	Cyclin Dependent Kinase 4	Protein Coding	P11802	66	GC12M060752	1.81179
GSTP1	Glutathione S-Transferase Pi 1	Protein Coding	P09211	63	GC11P067583	1.81092
MRM3	Mitochondrial RRNA Methyltransferase 3	Protein Coding	Q9HC36	46	GC17P163844	1.81083
FCER2	Fc Epsilon Receptor II	Protein Coding	P06734	56	GC19M111778	1.80961
LGALS1	Galectin 1	Protein Coding	P09382	56	GC22P037675	1.80641
TAT	Tyrosine Aminotransferase	Protein Coding	P17735	57	GC16M071565	1.80589
PTEN	Phosphatase And Tensin Homolog	Protein Coding	P60484	65	GC10P128607	1.80583
ETS1	ETS Proto-Oncogene 1, Transcription Factor	Protein Coding	P14921	61	GC11M128458	1.80497
FOXO3	Forkhead Box O3	Protein Coding	O43524	61	GC06P108559	1.80497
MICU1	Mitochondrial Calcium Uptake 1	Protein Coding	Q9BPX6	55	GC10M072367	1.80446
TBCD	Tubulin Folding Cofactor D	Protein Coding	Q9BTW9	52	GC17P082752	1.80381
NPM1	Nucleophosmin 1	Protein Coding	P06748	63	GC05P171387	1.80117
ORAI1	ORAI Calcium Release-Activated Calcium Modulator 1	Protein Coding	Q96D31	57	GC12P140363	1.79857
MLN	Motilin	Protein Coding	P12872	47	GC06M033794	1.79654
FGA	Fibrinogen Alpha Chain	Protein Coding	P02671	62	GC04M154583	1.79474
FGFR2	Fibroblast Growth Factor Receptor 2	Protein Coding	P21802	68	GC10M121478	1.7943
TNFRSF11B	TNF Receptor Superfamily Member 11b	Protein Coding	O00300	59	GC08M118923	1.79083
MTRF1	Mitochondrial Translation Release Factor 1	Protein Coding	O75570	47	GC13M041216	1.78987
IGF2R	Insulin Like Growth Factor 2 Receptor	Protein Coding	P11717	59	GC06P159969	1.78708
CGAS	Cyclic GMP-AMP Synthase	Protein Coding	Q8N884	48	GC06M112128	1.7844
ABCG2	ATP Binding Cassette Subfamily G Member 2 (JR Blood Group)	Protein Coding	Q9UNQ0	62	GC04M088090	1.78023
SLC25A21	Solute Carrier Family 25 Member 21	Protein Coding	Q9BQT8	53	GC14M036677	1.77952
MIEF2	Mitochondrial Elongation Factor 2	Protein Coding	Q96C03	49	GC17P164469	1.77946
AKT2	AKT Serine/Threonine Kinase 2	Protein Coding	P31751	66	GC19M040230	1.77596
SREBF2	Sterol Regulatory Element Binding Transcription Factor 2	Protein Coding	Q12772	56	GC22P041833	1.77571
MIR141	MicroRNA 141	RNA Gene		30	GC12P080297	1.77571
ACADL	Acyl-CoA Dehydrogenase Long Chain	Protein Coding	P28330	53	GC02M210187	1.77488
RNASET2	Ribonuclease T2	Protein Coding	O00584	56	GC06M166924	1.77307
ITGA4	Integrin Subunit Alpha 4	Protein Coding	P13612	62	GC02P181501	1.77176
GLS2	Glutaminase 2	Protein Coding	Q9UI32	55	GC12M056470	1.76726
NR1H3	Nuclear Receptor Subfamily 1 Group H Member 3	Protein Coding	Q13133	59	GC11P047248	1.76641
BMAL1	Basic Helix-Loop-Helix ARNT Like 1	Protein Coding	O00327	55	GC11P023266	1.76503
CTLA4	Cytotoxic T-Lymphocyte Associated Protein 4	Protein Coding	P16410	60	GC02P205111	1.76238
NDUFC1	NADH:Ubiquinone Oxidoreductase Subunit C1	Protein Coding	O43677	47	GC04M139300	1.76199
FASTKD5	FAST Kinase Domains 5	Protein Coding	Q7L8L6	42	GC20M004475	1.76199
PGAM2	Phosphoglycerate Mutase 2	Protein Coding	P15259	55	GC07M044062	1.75949
TRC-GCA24-1	TRNA-Cys (GCA) 24-1	RNA Gene		14	GC17M100844	1.75825
MIR34B	MicroRNA 34b	RNA Gene		30	GC11P116361	1.75415
ITGAM	Integrin Subunit Alpha M	Protein Coding	P11215	62	GC16P128976	1.75363
HNRNPA2B1	Heterogeneous Nuclear Ribonucleoprotein A2/B1	Protein Coding	P22626	59	GC07M026174	1.75302
COX5B	Cytochrome C Oxidase Subunit 5B	Protein Coding	P10606	54	GC02P100941	1.74963
ATP5IF1	ATP Synthase Inhibitory Factor Subunit 1	Protein Coding	Q9UII2	47	GC01P084531	1.74963
PDE3B	Phosphodiesterase 3B	Protein Coding	Q13370	57	GC11P014643	1.74916
IL13	Interleukin 13	Protein Coding	P35225	56	GC05P132656	1.74879
MIR195	MicroRNA 195	RNA Gene		27	GC17M099942	1.74847
ADORA1	Adenosine A1 Receptor	Protein Coding	P30542	60	GC01P203090	1.74771
MAF	MAF BZIP Transcription Factor	Protein Coding	O75444	57	GC16M079204	1.74526
MTRF1L	Mitochondrial Translation Release Factor 1 Like	Protein Coding	Q9UGC7	44	GC06M152987	1.74526
RETN	Resistin	Protein Coding	Q9HD89	55	GC19P007669	1.74267
COA7	Cytochrome C Oxidase Assembly Factor 7	Protein Coding	Q96BR5	46	GC01M052684	1.74153
RTN4IP1	Reticulon 4 Interacting Protein 1	Protein Coding	Q8WWV3	51	GC06M112523	1.74022
TOMM40	Translocase Of Outer Mitochondrial Membrane 40	Protein Coding	O96008	53	GC19P044890	1.73675
TNFRSF11A	TNF Receptor Superfamily Member 11a	Protein Coding	Q9Y6Q6	59	GC18P062325	1.73594
IFNA2	Interferon Alpha 2	Protein Coding	P01563	56	GC09M021384	1.73454
F8	Coagulation Factor VIII	Protein Coding	P00451	60	GC0XM154835	1.73403
THRA	Thyroid Hormone Receptor Alpha	Protein Coding	P10827	61	GC17P040058	1.72797
SLC28A1	Solute Carrier Family 28 Member 1	Protein Coding	O00337	55	GC15P084884	1.72797
AGRP	Agouti Related Neuropeptide	Protein Coding	O00253	53	GC16M067482	1.72797
SLC7A5	Solute Carrier Family 7 Member 5	Protein Coding	Q01650	57	GC16M087830	1.72524
HPRT1	Hypoxanthine Phosphoribosyltransferase 1	Protein Coding	P00492	60	GC0XP134460	1.72276
IL17A	Interleukin 17A	Protein Coding	Q16552	56	GC06P052186	1.72256
TPI1	Triosephosphate Isomerase 1	Protein Coding	P60174	59	GC12P006867	1.72198
MIR9-1	MicroRNA 9-1	RNA Gene		29	GC01M156420	1.72178
RINT1	RAD50 Interactor 1	Protein Coding	Q6NUQ1	50	GC07P105532	1.71994
AVIL	Advillin	Protein Coding	O75366	49	GC12M060754	1.71994
LOC129931218	ATAC-STARR-Seq Lymphoblastoid Silent Region 1207	Functional Element		6	GC01P113623	1.71994
LCK	LCK Proto-Oncogene, Src Family Tyrosine Kinase	Protein Coding	P06239	65	GC01P032251	1.71891
UGP2	UDP-Glucose Pyrophosphorylase 2	Protein Coding	Q16851	56	GC02P063840	1.71841
RPN2	Ribophorin II	Protein Coding	P04844	52	GC20P037178	1.71734
ACP5	Acid Phosphatase 5, Tartrate Resistant	Protein Coding	P13686	59	GC19M011574	1.71277
MIR200C	MicroRNA 200c	RNA Gene		30	GC12P080296	1.7094
GLA	Galactosidase Alpha	Protein Coding	P06280	62	GC0XM101393	1.70793
TNFRSF1A	TNF Receptor Superfamily Member 1A	Protein Coding	P19438	62	GC12M006328	1.70612
KNG1	Kininogen 1	Protein Coding	P01042	60	GC03P186717	1.70474
TG	Thyroglobulin	Protein Coding	P01266	57	GC08P132866	1.70354
CGB7	Chorionic Gonadotropin Subunit Beta 7	Protein Coding	P0DN87	41	GC19M049054	1.70298
NFKBIA	NFKB Inhibitor Alpha	Protein Coding	P25963	63	GC14M035401	1.70247
PGM3	Phosphoglucomutase 3	Protein Coding	O95394	55	GC06M112280	1.70097
IL4	Interleukin 4	Protein Coding	P05112	59	GC05P132673	1.70039
CYB5A	Cytochrome B5 Type A	Protein Coding	P00167	56	GC18M074250	1.6985
PRLH	Prolactin Releasing Hormone	Protein Coding	P81277	36	GC02P237566	1.69835
CALM3	Calmodulin 3	Protein Coding	P0DP25	55	GC19P046601	1.69615
GJA1	Gap Junction Protein Alpha 1	Protein Coding	P17302	63	GC06P191766	1.69479
FUCA1	Alpha-L-Fucosidase 1	Protein Coding	P04066	60	GC01M023845	1.69438
HNF1A-AS1	HNF1A Antisense RNA 1	RNA Gene		28	GC12M124857	1.6935
PXDN	Peroxidasin	Protein Coding	Q92626	56	GC02M001635	1.69309
STAT5B	Signal Transducer And Activator Of Transcription 5B	Protein Coding	P51692	62	GC17M042199	1.69243
TFAP2A	Transcription Factor AP-2 Alpha	Protein Coding	P05549	60	GC06M010393	1.69009
MIR181A1	MicroRNA 181a-1	RNA Gene		27	GC01M198860	1.69001
SEPSECS	Sep (O-Phosphoserine) TRNA:Sec (Selenocysteine) TRNA Synthase	Protein Coding	Q9HD40	56	GC04M025121	1.68896
ACP3	Acid Phosphatase 3	Protein Coding	P15309	55	GC03P144227	1.6871
MIP	Major Intrinsic Protein Of Lens Fiber	Protein Coding	P30301	52	GC12M056449	1.67855
MRPS26	Mitochondrial Ribosomal Protein S26	Protein Coding	Q9BYN8	47	GC20P011650	1.67849
CHCHD1	Coiled-Coil-Helix-Coiled-Coil-Helix Domain Containing 1	Protein Coding	Q96BP2	46	GC10P073782	1.67849
RPUSD4	RNA Pseudouridine Synthase D4	Protein Coding	Q96CM3	46	GC11M126202	1.67849
MTG2	Mitochondrial Ribosome Associated GTPase 2	Protein Coding	Q9H4K7	48	GC20P062183	1.67543
PLG	Plasminogen	Protein Coding	P00747	62	GC06P160702	1.6753
MGAM	Maltase-Glucoamylase	Protein Coding	O43451	57	GC07P170002	1.67322
ADM	Adrenomedullin	Protein Coding	P35318	57	GC11P023149	1.67296
ATIC	5-Aminoimidazole-4-Carboxamide Ribonucleotide Formyltransferase/IMP Cyclohydrolase	Protein Coding	P31939	58	GC02P215311	1.67295
MDM2	MDM2 Proto-Oncogene	Protein Coding	Q00987	66	GC12P068808	1.67083
MRPS23	Mitochondrial Ribosomal Protein S23	Protein Coding	Q9Y3D9	50	GC17M057834	1.6704
PGR-AS1	PGR Antisense RNA 1	RNA Gene		19	GC11P116120	1.66712
SRA1	Steroid Receptor RNA Activator 1	Protein Coding	Q9HD15	49	GC05M140537	1.66618
GHR	Growth Hormone Receptor	Protein Coding	P10912	58	GC05P042429	1.66491
PRMT1	Protein Arginine Methyltransferase 1	Protein Coding	Q99873	62	GC19P049675	1.66083
RNASE3	Ribonuclease A Family Member 3	Protein Coding	P12724	53	GC14P020891	1.6597
PDGFRB	Platelet Derived Growth Factor Receptor Beta	Protein Coding	P09619	66	GC05M150113	1.65908
PHB2	Prohibitin 2	Protein Coding	Q99623	56	GC12M006965	1.6563
MIR98	MicroRNA 98	RNA Gene		26	GC0XM054049	1.65544
POLGARF	POLG Alternative Reading Frame	Protein Coding	A0A3B3IS91	19	GC15M169478	1.65345
ADAR	Adenosine Deaminase RNA Specific	Protein Coding	P55265	60	GC01M168612	1.6534
CDKL5	Cyclin Dependent Kinase Like 5	Protein Coding	O76039	56	GC0XP018425	1.6534
AQP1	Aquaporin 1 (Colton Blood Group)	Protein Coding	P29972	60	GC07P030911	1.6496
ST3GAL4	ST3 Beta-Galactoside Alpha-2,3-Sialyltransferase 4	Protein Coding	Q11206	56	GC11P126355	1.64943
MIR409	MicroRNA 409	RNA Gene		28	GC14P122512	1.64581
P2RX7	Purinergic Receptor P2X 7	Protein Coding	Q99572	60	GC12P140359	1.6456
PDK4	Pyruvate Dehydrogenase Kinase 4	Protein Coding	Q16654	57	GC07M095583	1.64525
OPRM1	Opioid Receptor Mu 1	Protein Coding	P35372	62	GC06P192519	1.64402
SV2A	Synaptic Vesicle Glycoprotein 2A	Protein Coding	Q7L0J3	59	GC01M149903	1.64273
SCN1A	Sodium Voltage-Gated Channel Alpha Subunit 1	Protein Coding	P35498	60	GC02M165989	1.64183
HSP90AA1	Heat Shock Protein 90 Alpha Family Class A Member 1	Protein Coding	P07900	65	GC14M102080	1.64162
LGALS3	Galectin 3	Protein Coding	P17931	57	GC14P055124	1.64162
AXL	AXL Receptor Tyrosine Kinase	Protein Coding	P30530	65	GC19P041219	1.64098
CR1	Complement C3b/C4b Receptor 1 (Knops Blood Group)	Protein Coding	P17927	57	GC01P207496	1.64051
NDRG3	NDRG Family Member 3	Protein Coding	Q9UGV2	46	GC20M036651	1.63544
DMAC1	Distal Membrane Arm Assembly Component 1	Protein Coding	Q96GE9	44	GC09M007798	1.63388
TMEM186	Transmembrane Protein 186	Protein Coding	Q96B77	44	GC16M008780	1.63388
PTCD2	Pentatricopeptide Repeat Domain 2	Protein Coding	Q8WV60	43	GC05P072320	1.63388
MSS51	MSS51 Mitochondrial Translational Activator	Protein Coding	Q4VC12	40	GC10M073423	1.63388
MIF	Macrophage Migration Inhibitory Factor	Protein Coding	P14174	60	GC22P023894	1.63187
POLR3A	RNA Polymerase III Subunit A	Protein Coding	O14802	57	GC10M079450	1.63069
B4GALT2	Beta-1,4-Galactosyltransferase 2	Protein Coding	O60909	49	GC01P043978	1.62988
MIR93	MicroRNA 93	RNA Gene		30	GC07M107032	1.62674
APRT	Adenine Phosphoribosyltransferase	Protein Coding	P07741	59	GC16M088810	1.62526
PDE5A	Phosphodiesterase 5A	Protein Coding	O76074	59	GC04M119494	1.62502
THRSP	Thyroid Hormone Responsive	Protein Coding	Q92748	45	GC11P078063	1.62289
CCL3	C-C Motif Chemokine Ligand 3	Protein Coding	P10147	54	GC17M036088	1.62247
H2BC21	H2B Clustered Histone 21	Protein Coding	Q16778	52	GC01M168376	1.62109
MIR146A	MicroRNA 146a	RNA Gene		30	GC05P160485	1.62048
IFIH1	Interferon Induced With Helicase C Domain 1	Protein Coding	Q9BYX4	60	GC02M162267	1.6195
MAP2K1	Mitogen-Activated Protein Kinase Kinase 1	Protein Coding	Q02750	67	GC15P066386	1.61944
TNFSF13B	TNF Superfamily Member 13b	Protein Coding	Q9Y275	58	GC13P108251	1.61508
OLAH	Oleoyl-ACP Hydrolase	Protein Coding	Q9NV23	45	GC10P015032	1.61433
SPTA1	Spectrin Alpha, Erythrocytic 1	Protein Coding	P02549	57	GC01M158610	1.61397
LAP3	Leucine Aminopeptidase 3	Protein Coding	P28838	56	GC04P032213	1.61309
PRPS1	Phosphoribosyl Pyrophosphate Synthetase 1	Protein Coding	P60891	59	GC0XP107628	1.6129
INSR	Insulin Receptor	Protein Coding	P06213	66	GC19M007112	1.60936
UQCC1	Ubiquinol-Cytochrome C Reductase Complex Assembly Factor 1	Protein Coding	Q9NVA1	49	GC20M035302	1.60774
ITIH4	Inter-Alpha-Trypsin Inhibitor Heavy Chain 4	Protein Coding	Q14624	55	GC03M052812	1.60729
KCNQ2	Potassium Voltage-Gated Channel Subfamily Q Member 2	Protein Coding	O43526	60	GC20M063400	1.60729
APOA1	Apolipoprotein A1	Protein Coding	P02647	63	GC11M116835	1.60659
SYP	Synaptophysin	Protein Coding	P08247	59	GC0XM049187	1.60653
PDE4A	Phosphodiesterase 4A	Protein Coding	P27815	58	GC19P010416	1.6054
TOMM70	Translocase Of Outer Mitochondrial Membrane 70	Protein Coding	O94826	50	GC03M100364	1.60351
APOE	Apolipoprotein E	Protein Coding	P02649	62	GC19P162261	1.60177
B4GAT1	Beta-1,4-Glucuronyltransferase 1	Protein Coding	O43505	50	GC11M066345	1.60066
CRPPA	CDP-L-Ribitol Pyrophosphorylase A	Protein Coding	A4D126	49	GC07M016088	1.60066
MYBPC3	Myosin Binding Protein C3	Protein Coding	Q14896	59	GC11M142655	1.59839
LINC00467	Long Intergenic Non-Protein Coding RNA 467	RNA Gene		30	GC01P211382	1.59838
CXCR4	C-X-C Motif Chemokine Receptor 4	Protein Coding	P61073	65	GC02M136114	1.59769
PGP	Phosphoglycolate Phosphatase	Protein Coding	A6NDG6	47	GC16M052166	1.59768
C19orf12	Chromosome 19 Open Reading Frame 12	Protein Coding	Q9NSK7	47	GC19M112350	1.5945
CEBPB	CCAAT Enhancer Binding Protein Beta	Protein Coding	P17676	58	GC20P050190	1.59449
FGF8	Fibroblast Growth Factor 8	Protein Coding	P55075	60	GC10M101770	1.59366
LIF	LIF Interleukin 6 Family Cytokine	Protein Coding	P15018	56	GC22M030240	1.59351
HPS5	HPS5 Biogenesis Of Lysosomal Organelles Complex 2 Subunit 2	Protein Coding	Q9UPZ3	51	GC11M018278	1.59235
PFKFB2	6-Phosphofructo-2-Kinase/Fructose-2,6-Biphosphatase 2	Protein Coding	O60825	53	GC01P207034	1.58927
ITPR1	Inositol 1,4,5-Trisphosphate Receptor Type 1	Protein Coding	Q14643	62	GC03P004500	1.5891
TIMM8B	Translocase Of Inner Mitochondrial Membrane 8 Homolog B	Protein Coding	Q9Y5J9	47	GC11M112084	1.589
HJV	Hemojuvelin BMP Co-Receptor	Protein Coding	Q6ZVN8	56	GC01M168143	1.5875
C4A	Complement C4A (Chido/Rodgers Blood Group)	Protein Coding	P0C0L4	57	GC06P190729	1.58634
CHI3L1	Chitinase 3 Like 1	Protein Coding	P36222	59	GC01M203148	1.58592
TRPC6	Transient Receptor Potential Cation Channel Subfamily C Member 6	Protein Coding	Q9Y210	62	GC11M101451	1.58574
MIR379	MicroRNA 379	RNA Gene		26	GC14P122507	1.58574
LCN1	Lipocalin 1	Protein Coding	P31025	50	GC09P135521	1.5853
IL5	Interleukin 5	Protein Coding	P05113	59	GC05M132541	1.58434
MLANA	Melan-A	Protein Coding	Q16655	53	GC09P010950	1.58371
ACO1	Aconitase 1	Protein Coding	P21399	56	GC09P032374	1.58357
ATOX1	Antioxidant 1 Copper Chaperone	Protein Coding	O00244	53	GC05M151743	1.58357
MTHFD1L	Methylenetetrahydrofolate Dehydrogenase (NADP+ Dependent) 1 Like	Protein Coding	Q6UB35	53	GC06P150865	1.58357
NTRK3	Neurotrophic Receptor Tyrosine Kinase 3	Protein Coding	Q16288	66	GC15M087859	1.57658
SLC25A27	Solute Carrier Family 25 Member 27	Protein Coding	O95847	51	GC06P046652	1.57616
PAPPA	Pappalysin 1	Protein Coding	Q13219	56	GC09P155501	1.57241
ATP1A3	ATPase Na+/K+ Transporting Subunit Alpha 3	Protein Coding	P13637	60	GC19M041966	1.57171
PHKA2	Phosphorylase Kinase Regulatory Subunit Alpha 2	Protein Coding	P46019	56	GC0XM018892	1.57142
PYY	Peptide YY	Protein Coding	P10082	56	GC17M043952	1.56639
CCL17	C-C Motif Chemokine Ligand 17	Protein Coding	Q92583	52	GC16P129518	1.56533
VTN	Vitronectin	Protein Coding	P04004	57	GC17M100467	1.56328
RPS6	Ribosomal Protein S6	Protein Coding	P62753	57	GC09M019375	1.5632
ACTN4	Actinin Alpha 4	Protein Coding	O43707	59	GC19P038647	1.56303
C4BPA	Complement Component 4 Binding Protein Alpha	Protein Coding	P04003	56	GC01P207105	1.56299
COG4	Component Of Oligomeric Golgi Complex 4	Protein Coding	Q9H9E3	51	GC16M076169	1.56245
MRPS25	Mitochondrial Ribosomal Protein S25	Protein Coding	P82663	50	GC03M029267	1.56067
EGLN1	Egl-9 Family Hypoxia Inducible Factor 1	Protein Coding	Q9GZT9	63	GC01M231363	1.55783
F10	Coagulation Factor X	Protein Coding	P00742	63	GC13P113122	1.55703
WWTR1	WW Domain Containing Transcription Regulator 1	Protein Coding	Q9GZV5	50	GC03M149517	1.55608
CDH2	Cadherin 2	Protein Coding	P19022	64	GC18M039248	1.55594
MYB	MYB Proto-Oncogene, Transcription Factor	Protein Coding	P10242	62	GC06P135181	1.55427
NEAT1	Nuclear Paraspeckle Assembly Transcript 1	RNA Gene		33	GC11P115059	1.55166
CYP2C19	Cytochrome P450 Family 2 Subfamily C Member 19	Protein Coding	P33261	57	GC10P094762	1.54958
SFTPB	Surfactant Protein B	Protein Coding	P07988	56	GC02M085657	1.54812
ALPL	Alkaline Phosphatase, Biomineralization Associated	Protein Coding	P05186	63	GC01P021508	1.54788
PRDX3	Peroxiredoxin 3	Protein Coding	P30048	57	GC10M119167	1.54678
VDAC2	Voltage Dependent Anion Channel 2	Protein Coding	P45880	56	GC10P075210	1.54678
MTHFD2	Methylenetetrahydrofolate Dehydrogenase (NADP+ Dependent) 2, Methenyltetrahydrofolate Cyclohydrolase	Protein Coding	P13995	55	GC02P074186	1.54678
DAP3	Death Associated Protein 3	Protein Coding	P51398	52	GC01P180084	1.54678
PPARGC1B	PPARG Coactivator 1 Beta	Protein Coding	Q86YN6	48	GC05P149730	1.54678
CLUH	Clustered Mitochondria Homolog	Protein Coding	O75153	46	GC17M002689	1.54678
CLDN1	Claudin 1	Protein Coding	O95832	59	GC03M190305	1.54509
CYBA	Cytochrome B-245 Alpha Chain	Protein Coding	P13498	59	GC16M088643	1.54503
DPYD	Dihydropyrimidine Dehydrogenase	Protein Coding	Q12882	64	GC01M097015	1.53909
GRIN2A	Glutamate Ionotropic Receptor NMDA Type Subunit 2A	Protein Coding	Q12879	65	GC16M009753	1.53873
DYSF	Dysferlin	Protein Coding	O75923	56	GC02P071453	1.5384
HSCB	HscB Mitochondrial Iron-Sulfur Cluster Cochaperone	Protein Coding	Q8IWL3	49	GC22P028742	1.53789
GAD1	Glutamate Decarboxylase 1	Protein Coding	Q99259	62	GC02P170813	1.53786
GPX7	Glutathione Peroxidase 7	Protein Coding	Q96SL4	54	GC01P052602	1.53739
GPX5	Glutathione Peroxidase 5	Protein Coding	O75715	52	GC06P028525	1.53739
GPX8	Glutathione Peroxidase 8 (Putative)	Protein Coding	Q8TED1	51	GC05P055160	1.53739
FASTK	Fas Activated Serine/Threonine Kinase	Protein Coding	Q14296	48	GC07M151077	1.53739
FASTKD1	FAST Kinase Domains 1	Protein Coding	Q53R41	46	GC02M169529	1.53739
GPX6	Glutathione Peroxidase 6	Protein Coding	P59796	46	GC06M028503	1.53739
COG8	Component Of Oligomeric Golgi Complex 8	Protein Coding	Q96MW5	50	GC16M069320	1.53609
ERBB3	Erb-B2 Receptor Tyrosine Kinase 3	Protein Coding	P21860	67	GC12P081625	1.53547
EIF2AK4	Eukaryotic Translation Initiation Factor 2 Alpha Kinase 4	Protein Coding	Q9P2K8	57	GC15P039934	1.53538
MIEF1	Mitochondrial Elongation Factor 1	Protein Coding	Q9NQG6	49	GC22P097423	1.535
ACAD10	Acyl-CoA Dehydrogenase Family Member 10	Protein Coding	Q6JQN1	47	GC12P111686	1.535
ASL	Argininosuccinate Lyase	Protein Coding	P04424	57	GC07P066075	1.53312
WDR45	WD Repeat Domain 45	Protein Coding	Q9Y484	52	GC0XM049074	1.53257
ALDH1A1	Aldehyde Dehydrogenase 1 Family Member A1	Protein Coding	P00352	60	GC09M072900	1.52904
GOT1	Glutamic-Oxaloacetic Transaminase 1	Protein Coding	P17174	57	GC10M099396	1.52792
MIR223	MicroRNA 223	RNA Gene		30	GC0XP066018	1.52242
PYCR2	Pyrroline-5-Carboxylate Reductase 2	Protein Coding	Q96C36	57	GC01M225919	1.52013
HSD17B13	Hydroxysteroid 17-Beta Dehydrogenase 13	Protein Coding	Q7Z5P4	50	GC04M087303	1.51808
MIR20A	MicroRNA 20a	RNA Gene		28	GC13P091758	1.51407
PEMT	Phosphatidylethanolamine N-Methyltransferase	Protein Coding	Q9UBM1	52	GC17M100214	1.51217
DHX30	DExH-Box Helicase 30	Protein Coding	Q7L2E3	53	GC03P047802	1.51161
H3-3B	H3.3 Histone B	Protein Coding	P84243	50	GC17M101834	1.50817
H3C12	H3 Clustered Histone 12	Protein Coding	P68431	46	GC06M113016	1.50817
H3C13	H3 Clustered Histone 13	Protein Coding	Q71DI3	45	GC01M168360	1.50817
MIR24-1	MicroRNA 24-1	RNA Gene		27	GC09P095086	1.50691
CXCL2	C-X-C Motif Chemokine Ligand 2	Protein Coding	P19875	54	GC04M074097	1.5068
PEX1	Peroxisomal Biogenesis Factor 1	Protein Coding	O43933	57	GC07M092487	1.50628
PLA2G2A	Phospholipase A2 Group IIA	Protein Coding	P14555	60	GC01M019975	1.504
CYP2U1	Cytochrome P450 Family 2 Subfamily U Member 1	Protein Coding	Q7Z449	56	GC04P107931	1.50331
DDHD2	DDHD Domain Containing 2	Protein Coding	O94830	52	GC08P038225	1.50331
BIRC5	Baculoviral IAP Repeat Containing 5	Protein Coding	O15392	59	GC17P078214	1.50218
SLC25A53	Solute Carrier Family 25 Member 53	Protein Coding	Q5H9E4	38	GC0XM104099	1.50177
TRPC1	Transient Receptor Potential Cation Channel Subfamily C Member 1	Protein Coding	P48995	53	GC03P142724	1.50012
IL3	Interleukin 3	Protein Coding	P08700	57	GC05P132060	1.49947
NT5C3A	5'-Nucleotidase, Cytosolic IIIA	Protein Coding	Q9H0P0	57	GC07M033014	1.49934
PTPN1	Protein Tyrosine Phosphatase Non-Receptor Type 1	Protein Coding	P18031	63	GC20P050510	1.49868
UQCR10	Ubiquinol-Cytochrome C Reductase, Complex III Subunit X	Protein Coding	Q9UDW1	51	GC22P029767	1.49823
NDUFA7	NADH:Ubiquinone Oxidoreductase Subunit A7	Protein Coding	O95182	50	GC19M008308	1.49823
ATP5MF	ATP Synthase Membrane Subunit F	Protein Coding	P56134	49	GC07M107000	1.49823
COX7A1	Cytochrome C Oxidase Subunit 7A1	Protein Coding	P24310	48	GC19M113228	1.49823
UQCR11	Ubiquinol-Cytochrome C Reductase, Complex III Subunit XI	Protein Coding	O14957	47	GC19M001597	1.49823
SDHAF3	Succinate Dehydrogenase Complex Assembly Factor 3	Protein Coding	Q9NRP4	44	GC07P099199	1.49823
COX19	Cytochrome C Oxidase Assembly Factor COX19	Protein Coding	Q49B96	43	GC07M000898	1.49823
COA4	Cytochrome C Oxidase Assembly Factor 4 Homolog	Protein Coding	Q9NYJ1	42	GC11M143227	1.49823
ERAL1	Era Like 12S Mitochondrial RRNA Chaperone 1	Protein Coding	O75616	49	GC17P164703	1.49704
PAM16	Presequence Translocase Associated Motor 16	Protein Coding	Q9Y3D7	49	GC16M052324	1.49704
HAMP	Hepcidin Antimicrobial Peptide	Protein Coding	P81172	56	GC19P161950	1.49683
MIR133B	MicroRNA 133b	RNA Gene		30	GC06P052148	1.4958
IGFBP5	Insulin Like Growth Factor Binding Protein 5	Protein Coding	P24593	56	GC02M216672	1.49351
H2AC18	H2A Clustered Histone 18	Protein Coding	Q6FI13	41	GC01M168365	1.49248
BTN1A1	Butyrophilin Subfamily 1 Member A1	Protein Coding	Q13410	49	GC06P026500	1.49176
MIR124-1	MicroRNA 124-1	RNA Gene		28	GC08M009903	1.49176
MIR124-3	MicroRNA 124-3	RNA Gene		24	GC20P069851	1.49176
GRM5	Glutamate Metabotropic Receptor 5	Protein Coding	P41594	60	GC11M088504	1.49079
CYBB	Cytochrome B-245 Beta Chain	Protein Coding	P04839	61	GC0XP037780	1.49055
PSEN2	Presenilin 2	Protein Coding	P49810	63	GC01P226870	1.48961
PRKAG2	Protein Kinase AMP-Activated Non-Catalytic Subunit Gamma 2	Protein Coding	Q9UGJ0	62	GC07M151556	1.48835
MIR140	MicroRNA 140	RNA Gene		31	GC16P129899	1.48572
QARS1	Glutaminyl-TRNA Synthetase 1	Protein Coding	P47897	47	GC03M055015	1.4851
MIR375	MicroRNA 375	RNA Gene		28	GC02M219001	1.48445
CFB	Complement Factor B	Protein Coding	P00751	59	GC06P031945	1.48308
DISC1	DISC1 Scaffold Protein	Protein Coding	Q9NRI5	56	GC01P231626	1.48221
SLC25A11	Solute Carrier Family 25 Member 11	Protein Coding	Q02978	55	GC17M004937	1.48035
TCN2	Transcobalamin 2	Protein Coding	P20062	55	GC22P097161	1.47999
P4HB	Prolyl 4-Hydroxylase Subunit Beta	Protein Coding	P07237	62	GC17M081843	1.47899
PYCR1	Pyrroline-5-Carboxylate Reductase 1	Protein Coding	P32322	57	GC17M081932	1.47775
SBF1	SET Binding Factor 1	Protein Coding	O95248	53	GC22M088572	1.47757
TUBGCP6	Tubulin Gamma Complex Component 6	Protein Coding	Q96RT7	52	GC22M050217	1.47757
ADH5	Alcohol Dehydrogenase 5 (Class III), Chi Polypeptide	Protein Coding	P11766	59	GC04M099070	1.4774
DNTT	DNA Nucleotidylexotransferase	Protein Coding	P04053	55	GC10P096304	1.4771
APAF1	Apoptotic Peptidase Activating Factor 1	Protein Coding	O14727	60	GC12P098645	1.47685
GRHPR	Glyoxylate And Hydroxypyruvate Reductase	Protein Coding	Q9UBQ7	58	GC09P078116	1.47297
FABP2	Fatty Acid Binding Protein 2	Protein Coding	P12104	54	GC04M119317	1.47142
AGXT2	Alanine--Glyoxylate Aminotransferase 2	Protein Coding	Q9BYV1	52	GC05M034998	1.47045
INTS2	Integrator Complex Subunit 2	Protein Coding	Q9H0H0	43	GC17M061865	1.47035
WT1	WT1 Transcription Factor	Protein Coding	P19544	60	GC11M032365	1.46923
HRH1	Histamine Receptor H1	Protein Coding	P35367	59	GC03P028803	1.46818
HSPG2	Heparan Sulfate Proteoglycan 2	Protein Coding	P98160	60	GC01M021822	1.46803
DNM2	Dynamin 2	Protein Coding	P50570	63	GC19P010718	1.46799
SPARC	Secreted Protein Acidic And Cysteine Rich	Protein Coding	P09486	62	GC05M151661	1.46689
EGR1	Early Growth Response 1	Protein Coding	P18146	58	GC05P138465	1.46456
ANPEP	Alanyl Aminopeptidase, Membrane	Protein Coding	P15144	62	GC15M089784	1.46349
ZFYVE26	Zinc Finger FYVE-Type Containing 26	Protein Coding	Q68DK2	51	GC14M067727	1.46305
SND1	Staphylococcal Nuclease And Tudor Domain Containing 1	Protein Coding	Q7KZF4	50	GC07P127652	1.46086
MIR208B	MicroRNA 208b	RNA Gene		30	GC14M023417	1.46086
SLC22A1	Solute Carrier Family 22 Member 1	Protein Coding	O15245	55	GC06P160121	1.46064
SLC3A1	Solute Carrier Family 3 Member 1	Protein Coding	Q07837	60	GC02P044275	1.45948
CHCHD2	Coiled-Coil-Helix-Coiled-Coil-Helix Domain Containing 2	Protein Coding	Q9Y6H1	49	GC07M081597	1.45771
MIA	MIA SH3 Domain Containing	Protein Coding	Q16674	49	GC19P040771	1.45713
FOXH1	Forkhead Box H1	Protein Coding	O75593	52	GC08M144473	1.45539
CACNA1A	Calcium Voltage-Gated Channel Subunit Alpha1 A	Protein Coding	O00555	60	GC19M013206	1.45487
CDK5RAP1	CDK5RAP1 Mitochondrial TRNA Methylthiotransferase	Protein Coding	Q96SZ6	47	GC20M033358	1.45487
MRPL38	Mitochondrial Ribosomal Protein L38	Protein Coding	Q96DV4	47	GC17M101839	1.45487
MRPL34	Mitochondrial Ribosomal Protein L34	Protein Coding	Q9BQ48	44	GC19P161649	1.45487
MRPL50	Mitochondrial Ribosomal Protein L50	Protein Coding	Q8N5N7	44	GC09M101387	1.45487
IL1RAPL2	Interleukin 1 Receptor Accessory Protein Like 2	Protein Coding	Q9NP60	51	GC0XP104566	1.45237
LACTB	Lactamase Beta	Protein Coding	P83111	51	GC15P203603	1.45091
RABEP2	Rabaptin, RAB GTPase Binding Effector Protein 2	Protein Coding	Q9H5N1	47	GC16M053157	1.45065
EEF2	Eukaryotic Translation Elongation Factor 2	Protein Coding	P13639	61	GC19M003976	1.4479
MIR124-2	MicroRNA 124-2	RNA Gene		25	GC08P064379	1.4479
GATC	Glutamyl-TRNA Amidotransferase Subunit C	Protein Coding	O43716	47	GC12P120446	1.44787
MUSK	Muscle Associated Receptor Tyrosine Kinase	Protein Coding	O15146	60	GC09P110668	1.44691
SMIM31	Small Integral Membrane Protein 31	Protein Coding	A0A1B0GVY4	26	GC04P164755	1.44337
CSRP3	Cysteine And Glycine Rich Protein 3	Protein Coding	P50461	55	GC11M019160	1.44096
EDNRA	Endothelin Receptor Type A	Protein Coding	P25101	62	GC04P147480	1.44006
GNE	Glucosamine (UDP-N-Acetyl)-2-Epimerase/N-Acetylmannosamine Kinase	Protein Coding	Q9Y223	55	GC09M036214	1.43936
TP73	Tumor Protein P73	Protein Coding	O15350	57	GC01P003652	1.43716
EPB42	Erythrocyte Membrane Protein Band 4.2	Protein Coding	P16452	51	GC15M049830	1.43654
SORD	Sorbitol Dehydrogenase	Protein Coding	Q00796	60	GC15P045023	1.4362
CASC9	Cancer Susceptibility 9	RNA Gene		24	GC08M075132	1.43469
CSH2	Chorionic Somatomammotropin Hormone 2	Protein Coding	P0DML3	44	GC17M063872	1.4324
TRIM35	Tripartite Motif Containing 35	Protein Coding	Q9UPQ4	42	GC08M027284	1.4324
ALYREF	Aly/REF Export Factor	Protein Coding	Q86V81	51	GC17M081887	1.43188
TNFSF10	TNF Superfamily Member 10	Protein Coding	P50591	59	GC03M172505	1.43057
LCN2	Lipocalin 2	Protein Coding	P80188	58	GC09P128149	1.42969
MGMT	O-6-Methylguanine-DNA Methyltransferase	Protein Coding	P16455	62	GC10P129467	1.42954
MBL2	Mannose Binding Lectin 2	Protein Coding	P11226	59	GC10M052760	1.42934
CLCN7	Chloride Voltage-Gated Channel 7	Protein Coding	P51798	57	GC16M001444	1.42934
GTPBP1	GTP Binding Protein 1	Protein Coding	O00178	52	GC22P038705	1.42934
CDKN1A	Cyclin Dependent Kinase Inhibitor 1A	Protein Coding	P38936	63	GC06P190835	1.42407
ITGB1	Integrin Subunit Beta 1	Protein Coding	P05556	63	GC10M037521	1.42287
XRCC6	X-Ray Repair Cross Complementing 6	Protein Coding	P12956	58	GC22P097518	1.41975
FLT3	Fms Related Receptor Tyrosine Kinase 3	Protein Coding	P36888	66	GC13M028003	1.41876
MCAT	Malonyl-CoA-Acyl Carrier Protein Transacylase	Protein Coding	Q8IVS2	52	GC22M043132	1.41683
NDUFB1	NADH:Ubiquinone Oxidoreductase Subunit B1	Protein Coding	O75438	48	GC14M092116	1.41683
IDS	Iduronate 2-Sulfatase	Protein Coding	P22304	60	GC0XM149476	1.41673
POU5F1	POU Class 5 Homeobox 1	Protein Coding	Q01860	60	GC06M111459	1.41622
DNASE1	Deoxyribonuclease 1	Protein Coding	P24855	57	GC16P003611	1.41486
MIR215	MicroRNA 215	RNA Gene		27	GC01M220117	1.41332
SIGMAR1	Sigma Non-Opioid Intracellular Receptor 1	Protein Coding	Q99720	59	GC09M034634	1.41199
PTK2	Protein Tyrosine Kinase 2	Protein Coding	Q05397	62	GC08M140657	1.41138
MIR127	MicroRNA 127	RNA Gene		30	GC14P121483	1.41044
MIR106A	MicroRNA 106a	RNA Gene		26	GC0XM135484	1.40667
SLC6A2	Solute Carrier Family 6 Member 2	Protein Coding	P23975	60	GC16P129458	1.40622
ALDH1B1	Aldehyde Dehydrogenase 1 Family Member B1	Protein Coding	P30837	57	GC09P038392	1.40582
HBA2	Hemoglobin Subunit Alpha 2	Protein Coding	P69905	53	GC16P127981	1.40392
PHKB	Phosphorylase Kinase Regulatory Subunit Beta	Protein Coding	Q93100	55	GC16P129256	1.40195
PDGFRA	Platelet Derived Growth Factor Receptor Alpha	Protein Coding	P16234	66	GC04P054229	1.40134
TUBB3	Tubulin Beta 3 Class III	Protein Coding	Q13509	63	GC16P130848	1.39896
GFPT1	Glutamine--Fructose-6-Phosphate Transaminase 1	Protein Coding	Q06210	59	GC02M069319	1.39852
CD19	CD19 Molecule	Protein Coding	P15391	63	GC16P128796	1.39844
NLRX1	NLR Family Member X1	Protein Coding	Q86UT6	50	GC11P119166	1.39735
HSP90AB1	Heat Shock Protein 90 Alpha Family Class B Member 1	Protein Coding	P08238	63	GC06P044246	1.3968
L1CAM	L1 Cell Adhesion Molecule	Protein Coding	P32004	60	GC0XM153864	1.39603
CLCN5	Chloride Voltage-Gated Channel 5	Protein Coding	P51795	56	GC0XP049922	1.3913
VHL	Von Hippel-Lindau Tumor Suppressor	Protein Coding	P40337	60	GC03P028787	1.3901
ATP5MC3	ATP Synthase Membrane Subunit C Locus 3	Protein Coding	P48201	54	GC02M175180	1.3885
CHST6	Carbohydrate Sulfotransferase 6	Protein Coding	Q9GZX3	53	GC16M075472	1.3885
PKHD1	PKHD1 Ciliary IPT Domain Containing Fibrocystin/Polyductin	Protein Coding	P08F94	50	GC06M111896	1.3885
FANCI	FA Complementation Group I	Protein Coding	Q9NVI1	54	GC15P089243	1.38772
TSEN2	TRNA Splicing Endonuclease Subunit 2	Protein Coding	Q8NCE0	53	GC03P028822	1.38717
POLDIP2	DNA Polymerase Delta Interacting Protein 2	Protein Coding	Q9Y2S7	48	GC17M028346	1.38173
FBXW7	F-Box And WD Repeat Domain Containing 7	Protein Coding	Q969H0	59	GC04M152321	1.38147
LGALS9	Galectin 9	Protein Coding	O00182	51	GC17P027629	1.37838
MIR30D	MicroRNA 30d	RNA Gene		26	GC08M134804	1.37838
NRP1	Neuropilin 1	Protein Coding	O14786	61	GC10M033177	1.37836
MMP3	Matrix Metallopeptidase 3	Protein Coding	P08254	62	GC11M102835	1.37776
SNHG10	Small Nucleolar RNA Host Gene 10	RNA Gene		27	GC14M125366	1.37566
SP2	Sp2 Transcription Factor	Protein Coding	Q02086	50	GC17P047896	1.3742
OMA1	OMA1 Zinc Metallopeptidase	Protein Coding	Q96E52	49	GC01M058415	1.3742
ZNF746	Zinc Finger Protein 746	Protein Coding	Q6NUN9	48	GC07M149472	1.3742
COQ10B	Coenzyme Q10B	Protein Coding	Q9H8M1	47	GC02P197453	1.3742
ETFRF1	Electron Transfer Flavoprotein Regulatory Factor 1	Protein Coding	Q6IPR1	42	GC12P080694	1.3742
PSG2	Pregnancy Specific Beta-1-Glycoprotein 2	Protein Coding	P11465	47	GC19M043064	1.37181
PSAP	Prosaposin	Protein Coding	P07602	60	GC10M071816	1.3692
F9	Coagulation Factor IX	Protein Coding	P00740	60	GC0XP139530	1.368
ADSL	Adenylosuccinate Lyase	Protein Coding	P30566	59	GC22P040346	1.36109
CBL	Cbl Proto-Oncogene	Protein Coding	P22681	64	GC11P119206	1.36086
POLI	DNA Polymerase Iota	Protein Coding	Q9UNA4	56	GC18P054274	1.36063
TEK	TEK Receptor Tyrosine Kinase	Protein Coding	Q02763	64	GC09P027109	1.36033
ADAM17	ADAM Metallopeptidase Domain 17	Protein Coding	P78536	63	GC02M009488	1.36033
PROM1	Prominin 1	Protein Coding	O43490	60	GC04M015965	1.36033
ALDH2	Aldehyde Dehydrogenase 2 Family Member	Protein Coding	P05091	63	GC12P111766	1.35986
COL9A3	Collagen Type IX Alpha 3 Chain	Protein Coding	Q14050	54	GC20P062816	1.35986
COL9A2	Collagen Type IX Alpha 2 Chain	Protein Coding	Q14055	53	GC01M040300	1.35986
NCF2	Neutrophil Cytosolic Factor 2	Protein Coding	P19878	60	GC01M187154	1.35975
SLC15A1	Solute Carrier Family 15 Member 1	Protein Coding	P46059	55	GC13M098683	1.3596
ME1	Malic Enzyme 1	Protein Coding	P48163	49	GC06M083210	1.3596
PFKL	Phosphofructokinase, Liver Type	Protein Coding	P17858	57	GC21P044300	1.3594
DNMT3A	DNA Methyltransferase 3 Alpha	Protein Coding	Q9Y6K1	65	GC02M025228	1.35844
PABPN1	Poly(A) Binding Protein Nuclear 1	Protein Coding	Q86U42	56	GC14P064368	1.35777
PREP	Prolyl Endopeptidase	Protein Coding	P48147	55	GC06M112502	1.35776
VAC14	VAC14 Component Of PIKFYVE Complex	Protein Coding	Q08AM6	55	GC16M076172	1.35508
BLVRB	Biliverdin Reductase B	Protein Coding	P30043	53	GC19M040447	1.35366
GALC	Galactosylceramidase	Protein Coding	P54803	57	GC14M087837	1.35174
BNIP3	BCL2 Interacting Protein 3	Protein Coding	Q12983	54	GC10M131966	1.34706
MYO9A	Myosin IXA	Protein Coding	B2RTY4	50	GC15M071822	1.34643
SNHG14	Small Nucleolar RNA Host Gene 14	RNA Gene		26	GC15P201074	1.34597
TNNT2	Troponin T2, Cardiac Type	Protein Coding	P45379	60	GC01M201359	1.34579
ACP1	Acid Phosphatase 1	Protein Coding	P24666	56	GC02P001334	1.34354
LAMP2	Lysosomal Associated Membrane Protein 2	Protein Coding	P13473	57	GC0XM120426	1.34265
PPIG	Peptidylprolyl Isomerase G	Protein Coding	Q13427	53	GC02P169584	1.34114
SOCS1	Suppressor Of Cytokine Signaling 1	Protein Coding	O15524	58	GC16M052500	1.33974
DRD3	Dopamine Receptor D3	Protein Coding	P35462	56	GC03M114128	1.33826
ADAM10	ADAM Metallopeptidase Domain 10	Protein Coding	O14672	66	GC15M058588	1.33761
DHRS9	Dehydrogenase/Reductase 9	Protein Coding	Q9BPW9	52	GC02P169064	1.33654
CHUK	Component Of Inhibitor Of Nuclear Factor Kappa B Kinase Complex	Protein Coding	O15111	63	GC10M100646	1.33499
ELF5	E74 Like ETS Transcription Factor 5	Protein Coding	Q9UKW6	47	GC11M034500	1.33499
PNCK	Pregnancy Up-Regulated Nonubiquitous CaM Kinase	Protein Coding	Q6P2M8	46	GC0XM153669	1.33499
PLAU	Plasminogen Activator, Urokinase	Protein Coding	P00749	64	GC10P073909	1.3347
TRPV1	Transient Receptor Potential Cation Channel Subfamily V Member 1	Protein Coding	Q8NER1	62	GC17M003565	1.3347
RPS27A	Ribosomal Protein S27a	Protein Coding	P62979	56	GC02P055231	1.3347
RECK	Reversion Inducing Cysteine Rich Protein With Kazal Motifs	Protein Coding	O95980	52	GC09P036036	1.3347
FMR1	Fragile X Messenger Ribonucleoprotein 1	Protein Coding	Q06787	57	GC0XP148000	1.33435
GK2	Glycerol Kinase 2	Protein Coding	Q14410	54	GC04M079406	1.33191
A4GALT	Alpha 1,4-Galactosyltransferase (P1PK Blood Group)	Protein Coding	Q9NPC4	53	GC22M042692	1.33191
NR3C2	Nuclear Receptor Subfamily 3 Group C Member 2	Protein Coding	P08235	58	GC04M148078	1.32974
SCN2A	Sodium Voltage-Gated Channel Alpha Subunit 2	Protein Coding	Q99250	61	GC02P165194	1.3296
PANK1	Pantothenate Kinase 1	Protein Coding	Q8TE04	54	GC10M089579	1.3296
COQ10A	Coenzyme Q10A	Protein Coding	Q96MF6	47	GC12P056266	1.3296
EPB41	Erythrocyte Membrane Protein Band 4.1	Protein Coding	P11171	59	GC01P028887	1.3279
CDIN1	CDAN1 Interacting Nuclease 1	Protein Coding	Q9Y2V0	47	GC15P201524	1.32682
SERPINA1	Serpin Family A Member 1	Protein Coding	P01009	62	GC14M094376	1.32638
EIF4EBP1	Eukaryotic Translation Initiation Factor 4E Binding Protein 1	Protein Coding	Q13541	59	GC08P045333	1.32634
TKTL2	Transketolase Like 2	Protein Coding	Q9H0I9	48	GC04M163471	1.32407
MIR30E	MicroRNA 30e	RNA Gene		31	GC01P040754	1.3222
RPH3A	Rabphilin 3A	Protein Coding	Q9Y2J0	53	GC12P112570	1.32137
GPX4	Glutathione Peroxidase 4	Protein Coding	P36969	60	GC19P001103	1.3186
FABP4	Fatty Acid Binding Protein 4	Protein Coding	P15090	56	GC08M081478	1.3186
SIX1	SIX Homeobox 1	Protein Coding	Q15475	55	GC14M060643	1.3186
ATP13A2	ATPase Cation Transporting 13A2	Protein Coding	Q9NQ11	56	GC01M016985	1.31703
OR51E2	Olfactory Receptor Family 51 Subfamily E Member 2	Protein Coding	Q9H255	43	GC11M004680	1.31666
BMP7	Bone Morphogenetic Protein 7	Protein Coding	P18075	60	GC20M057168	1.31404
C5AR1	Complement C5a Receptor 1	Protein Coding	P21730	59	GC19P047290	1.31404
TFE3	Transcription Factor Binding To IGHM Enhancer 3	Protein Coding	P19532	57	GC0XM049028	1.31291
PEX16	Peroxisomal Biogenesis Factor 16	Protein Coding	Q9Y5Y5	50	GC11M142633	1.3123
GALNT2	Polypeptide N-Acetylgalactosaminyltransferase 2	Protein Coding	Q10471	57	GC01P230057	1.30963
SARDH	Sarcosine Dehydrogenase	Protein Coding	Q9UL12	55	GC09M133663	1.30737
TNFRSF17	TNF Receptor Superfamily Member 17	Protein Coding	Q02223	60	GC16P011965	1.30712
VCL	Vinculin	Protein Coding	P18206	60	GC10P073995	1.30291
MYH6	Myosin Heavy Chain 6	Protein Coding	P13533	59	GC14M023381	1.30154
UNC13D	Unc-13 Homolog D	Protein Coding	Q70J99	56	GC17M075827	1.30028
NME2	NME/NM23 Nucleoside Diphosphate Kinase 2	Protein Coding	P22392	59	GC17P051165	1.29676
CCND3	Cyclin D3	Protein Coding	P30281	59	GC06M041934	1.29606
YWHAZ	Tyrosine 3-Monooxygenase/Tryptophan 5-Monooxygenase Activation Protein Zeta	Protein Coding	P63104	61	GC08M100991	1.29588
TCN1	Transcobalamin 1	Protein Coding	P20061	55	GC11M142765	1.29588
CBR4	Carbonyl Reductase 4	Protein Coding	Q8N4T8	46	GC04M168866	1.29576
CHRM3	Cholinergic Receptor Muscarinic 3	Protein Coding	P20309	61	GC01P239386	1.29538
ECM1	Extracellular Matrix Protein 1	Protein Coding	Q16610	57	GC01P150508	1.29532
AGXT	Alanine--Glyoxylate Aminotransferase	Protein Coding	P21549	58	GC02P240868	1.29496
DDAH2	DDAH Family Member 2, ADMA-Independent	Protein Coding	O95865	53	GC06M031727	1.29416
PRKAA2	Protein Kinase AMP-Activated Catalytic Subunit Alpha 2	Protein Coding	P54646	62	GC01P056645	1.29268
DMTN	Dematin Actin Binding Protein	Protein Coding	Q08495	51	GC08P022048	1.29149
KLK6	Kallikrein Related Peptidase 6	Protein Coding	Q92876	57	GC19M050958	1.29115
ATXN7	Ataxin 7	Protein Coding	O15265	54	GC03P067246	1.29088
SPTB	Spectrin Beta, Erythrocytic	Protein Coding	P11277	54	GC14M064746	1.29088
PLA2G2E	Phospholipase A2 Group IIE	Protein Coding	Q9NZK7	45	GC01M019920	1.29008
SLC22A3	Solute Carrier Family 22 Member 3	Protein Coding	O75751	56	GC06P160348	1.28876
LMOD1	Leiomodin 1	Protein Coding	P29536	52	GC01M201896	1.28876
MIR16-1	MicroRNA 16-1	RNA Gene		29	GC13M050048	1.28876
KCNH2	Potassium Voltage-Gated Channel Subfamily H Member 2	Protein Coding	Q12809	63	GC07M150944	1.28865
MME	Membrane Metalloendopeptidase	Protein Coding	P08473	62	GC03P155024	1.28805
PPIF	Peptidylprolyl Isomerase F	Protein Coding	P30405	56	GC10P128493	1.28728
MAPK3	Mitogen-Activated Protein Kinase 3	Protein Coding	P27361	62	GC16M053300	1.28631
KCNK2	Potassium Two Pore Domain Channel Subfamily K Member 2	Protein Coding	O95069	53	GC01P215005	1.28558
NKX2-5	NK2 Homeobox 5	Protein Coding	P52952	57	GC05M173232	1.28553
ASIC1	Acid Sensing Ion Channel Subunit 1	Protein Coding	P78348	57	GC12P050057	1.28452
NUDT6	Nudix Hydrolase 6	Protein Coding	P53370	49	GC04M122888	1.28452
PDE4D	Phosphodiesterase 4D	Protein Coding	Q08499	62	GC05M058969	1.28324
MYL1	Myosin Light Chain 1	Protein Coding	P05976	55	GC02M210290	1.2827
SLC17A6	Solute Carrier Family 17 Member 6	Protein Coding	Q9P2U8	53	GC11P023641	1.2827
NDUFA3	NADH:Ubiquinone Oxidoreductase Subunit A3	Protein Coding	O95167	49	GC19P054102	1.2827
DELE1	DAP3 Binding Cell Death Enhancer 1	Protein Coding	Q14154	46	GC05P161497	1.2827
LYRM9	LYR Motif Containing 9	Protein Coding	A8MSI8	38	GC17M027878	1.2827
RNR2	RNA, Ribosomal 45S Cluster 2	RNA Gene		14	GC14U990054	1.2827
CR2	Complement C3d Receptor 2	Protein Coding	P20023	59	GC01P207454	1.28039
UCA1	Urothelial Cancer Associated 1	RNA Gene		30	GC19P170412	1.28038
AGTR2	Angiotensin II Receptor Type 2	Protein Coding	P50052	56	GC0XP116170	1.28012
CGB3	Chorionic Gonadotropin Subunit Beta 3	Protein Coding	P0DN86	45	GC19M112794	1.27917
ALG2	ALG2 Alpha-1,3/1,6-Mannosyltransferase	Protein Coding	Q9H553	53	GC09M099216	1.2789
EWSR1	EWS RNA Binding Protein 1	Protein Coding	Q01844	57	GC22P097118	1.27435
CACNA1C	Calcium Voltage-Gated Channel Subunit Alpha1 C	Protein Coding	Q13936	62	GC12P001970	1.27295
AVPR2	Arginine Vasopressin Receptor 2	Protein Coding	P30518	59	GC0XP153902	1.27295
CDK1	Cyclin Dependent Kinase 1	Protein Coding	P06493	60	GC10P060772	1.27206
EIF2S1	Eukaryotic Translation Initiation Factor 2 Subunit Alpha	Protein Coding	P05198	58	GC14P067359	1.27118
GC	GC Vitamin D Binding Protein	Protein Coding	P02774	58	GC04M071741	1.27118
ABCG1	ATP Binding Cassette Subfamily G Member 1	Protein Coding	P45844	56	GC21P042199	1.27118
ADCYAP1R1	ADCYAP Receptor Type I	Protein Coding	P41586	57	GC07P031083	1.27089
MIR211	MicroRNA 211	RNA Gene		30	GC15M031065	1.27089
MIR25	MicroRNA 25	RNA Gene		28	GC07M100093	1.27089
TSEN54	TRNA Splicing Endonuclease Subunit 54	Protein Coding	Q7Z6J9	50	GC17P075515	1.26877
GRIA1	Glutamate Ionotropic Receptor AMPA Type Subunit 1	Protein Coding	P42261	62	GC05P153489	1.26755
INPP5E	Inositol Polyphosphate-5-Phosphatase E	Protein Coding	Q9NRR6	52	GC09M136428	1.26612
MIR149	MicroRNA 149	RNA Gene		31	GC02P240456	1.2661
FABP12	Fatty Acid Binding Protein 12	Protein Coding	A6NFH5	44	GC08M081524	1.26572
SLC7A2	Solute Carrier Family 7 Member 2	Protein Coding	P52569	55	GC08P017497	1.26526
FDX1	Ferredoxin 1	Protein Coding	P10109	53	GC11P110429	1.26526
SLC18A2	Solute Carrier Family 18 Member A2	Protein Coding	Q05940	60	GC10P117241	1.26194
POLB	DNA Polymerase Beta	Protein Coding	P06746	59	GC08P042338	1.26087
NOTCH1	Notch Receptor 1	Protein Coding	P46531	66	GC09M139438	1.26051
TLR2	Toll Like Receptor 2	Protein Coding	O60603	64	GC04P153684	1.25899
AK1	Adenylate Kinase 1	Protein Coding	P00568	58	GC09M127866	1.25808
ABCD1	ATP Binding Cassette Subfamily D Member 1	Protein Coding	P33897	59	GC0XP153724	1.25386
SERPING1	Serpin Family G Member 1	Protein Coding	P05155	58	GC11P057597	1.25371
ACTG1	Actin Gamma 1	Protein Coding	P63261	60	GC17M081509	1.25297
MALAT1	Metastasis Associated Lung Adenocarcinoma Transcript 1	RNA Gene		33	GC11P115065	1.2523
GAS5	Growth Arrest Specific 5	RNA Gene		32	GC01M175197	1.2523
FSHR	Follicle Stimulating Hormone Receptor	Protein Coding	P23945	59	GC02M048962	1.25211
IGFBP6	Insulin Like Growth Factor Binding Protein 6	Protein Coding	P24592	56	GC12P053097	1.25211
MIR874	MicroRNA 874	RNA Gene		27	GC05M137647	1.25211
ACTA1	Actin Alpha 1, Skeletal Muscle	Protein Coding	P68133	61	GC01M230800	1.2515
AASS	Aminoadipate-Semialdehyde Synthase	Protein Coding	Q9UDR5	55	GC07M122073	1.25108
CYP3A5	Cytochrome P450 Family 3 Subfamily A Member 5	Protein Coding	P20815	58	GC07M099648	1.25058
DPYS	Dihydropyrimidinase	Protein Coding	Q14117	58	GC08M104331	1.24976
LOC130005549	ATAC-STARR-Seq Lymphoblastoid Active Region 4608	Functional Element		5	GC11P034918	1.24976
APOC3	Apolipoprotein C3	Protein Coding	P02656	57	GC11P116829	1.24829
RPSA	Ribosomal Protein SA	Protein Coding	P08865	59	GC03P039406	1.24729
HTR2A	5-Hydroxytryptamine Receptor 2A	Protein Coding	P28223	60	GC13M046831	1.24641
SRSF2	Serine And Arginine Rich Splicing Factor 2	Protein Coding	Q01130	55	GC17M076734	1.24442
ACLY	ATP Citrate Lyase	Protein Coding	P53396	59	GC17M041866	1.24386
SMARCA4	SWI/SNF Related BAF Chromatin Remodeling Complex Subunit ATPase 4	Protein Coding	P51532	63	GC19P161376	1.24334
F12	Coagulation Factor XII	Protein Coding	P00748	61	GC05M177402	1.24334
SKIC2	SKI2 Subunit Of Superkiller Complex	Protein Coding	Q15477	53	GC06P199266	1.24115
TRDN	Triadin	Protein Coding	Q13061	53	GC06M123198	1.24115
TALDO1	Transaldolase 1	Protein Coding	P37837	59	GC11P022704	1.24101
DNM1	Dynamin 1	Protein Coding	Q05193	63	GC09P128191	1.23934
ATP5F1B	ATP Synthase F1 Subunit Beta	Protein Coding	P06576	57	GC12M060685	1.23934
RPTOR	Regulatory Associated Protein Of MTOR Complex 1	Protein Coding	Q8N122	57	GC17P080544	1.23934
ENDOG	Endonuclease G	Protein Coding	Q14249	56	GC09P128818	1.23934
SIRT4	Sirtuin 4	Protein Coding	Q9Y6E7	54	GC12P120291	1.23934
ATP5MC1	ATP Synthase Membrane Subunit C Locus 1	Protein Coding	P05496	50	GC17P165481	1.23934
SLC5A2	Solute Carrier Family 5 Member 2	Protein Coding	P31639	59	GC16P128994	1.23827
C5	Complement C5	Protein Coding	P01031	59	GC09M127159	1.23774
CFHR1	Complement Factor H Related 1	Protein Coding	Q03591	54	GC01P196822	1.23774
LHCGR	Luteinizing Hormone/Choriogonadotropin Receptor	Protein Coding	P22888	59	GC02M048686	1.23672
MIAT	Myocardial Infarction Associated Transcript	RNA Gene		33	GC22P026646	1.23577
NLRP12	NLR Family Pyrin Domain Containing 12	Protein Coding	P59046	54	GC19M113010	1.23575
EXD2	Exonuclease 3'-5' Domain Containing 2	Protein Coding	Q9NVH0	44	GC14P069191	1.23408
RPUSD3	RNA Pseudouridine Synthase D3	Protein Coding	Q6P087	43	GC03M009839	1.23408
CXCR3	C-X-C Motif Chemokine Receptor 3	Protein Coding	P49682	58	GC0XM071615	1.23357
FDXR	Ferredoxin Reductase	Protein Coding	P22570	58	GC17M074862	1.23311
CDA	Cytidine Deaminase	Protein Coding	P32320	56	GC01P083845	1.23311
LGALS4	Galectin 4	Protein Coding	P56470	52	GC19M112488	1.23311
TIMM9	Translocase Of Inner Mitochondrial Membrane 9	Protein Coding	Q9Y5J7	48	GC14M058408	1.23311
MTG1	Mitochondrial Ribosome Associated GTPase 1	Protein Coding	Q9BT17	47	GC10P133394	1.23311
TIMM10	Translocase Of Inner Mitochondrial Membrane 10	Protein Coding	P62072	47	GC11M142714	1.23311
MRM1	Mitochondrial RRNA Methyltransferase 1	Protein Coding	Q6IN84	46	GC17P164974	1.23311
MRPS5	Mitochondrial Ribosomal Protein S5	Protein Coding	P82675	45	GC02M102567	1.23311
PXDNL	Peroxidasin Like	Protein Coding	A1KZ92	45	GC08M051319	1.23311
MAP3K7	Mitogen-Activated Protein Kinase Kinase Kinase 7	Protein Coding	O43318	62	GC06M090513	1.23225
TCF7L2	Transcription Factor 7 Like 2	Protein Coding	Q9NQB0	60	GC10P112950	1.23225
MGST1	Microsomal Glutathione S-Transferase 1	Protein Coding	P10620	54	GC12P016347	1.23225
DIO3	Iodothyronine Deiodinase 3	Protein Coding	P55073	52	GC14P121596	1.23225
HSPA12A	Heat Shock Protein Family A (Hsp70) Member 12A	Protein Coding	O43301	47	GC10M116671	1.23225
MIR3175	MicroRNA 3175	RNA Gene		17	GC15P092904	1.23225
YIPF5	Yip1 Domain Family Member 5	Protein Coding	Q969M3	50	GC05M144158	1.23164
BMP4	Bone Morphogenetic Protein 4	Protein Coding	P12644	62	GC14M053949	1.22853
TACR1	Tachykinin Receptor 1	Protein Coding	P25103	59	GC02M075928	1.22785
RPL23A	Ribosomal Protein L23a	Protein Coding	P62750	52	GC17P028719	1.22756
CFHR3	Complement Factor H Related 3	Protein Coding	Q02985	53	GC01P196774	1.22691
TNFRSF8	TNF Receptor Superfamily Member 8	Protein Coding	P28908	56	GC01P012063	1.22463
MOCS2	Molybdenum Cofactor Synthesis 2	Protein Coding	O96033	55	GC05M053095	1.22348
LMBRD1	LMBR1 Domain Containing 1	Protein Coding	Q9NUN5	52	GC06M112082	1.22348
GLYCAM1	Glycosylation Dependent Cell Adhesion Molecule 1 (Pseudogene)	Pseudogene	Q8IVK1	19	GC12M054608	1.22335
CEACAM5	CEA Cell Adhesion Molecule 5	Protein Coding	P06731	56	GC19P162154	1.22315
RUNX1	RUNX Family Transcription Factor 1	Protein Coding	Q01196	62	GC21M034787	1.22136
GBE1	1,4-Alpha-Glucan Branching Enzyme 1	Protein Coding	Q04446	56	GC03M081489	1.2213
CYP2C9	Cytochrome P450 Family 2 Subfamily C Member 9	Protein Coding	P11712	59	GC10P094938	1.22107
MPI	Mannose Phosphate Isomerase	Protein Coding	P34949	56	GC15P074890	1.22082
PRIMPOL	Primase And DNA Directed Polymerase	Protein Coding	Q96LW4	44	GC04P184649	1.22053
MIR155	MicroRNA 155	RNA Gene		30	GC21P025573	1.21919
NINJ1	Ninjurin 1	Protein Coding	Q92982	51	GC09M093121	1.21792
PDE2A	Phosphodiesterase 2A	Protein Coding	O00408	59	GC11M072576	1.2163
BCL2L11	BCL2 Like 11	Protein Coding	O43521	58	GC02P111119	1.21412
CCNA2	Cyclin A2	Protein Coding	P20248	58	GC04M121816	1.21372
MYH14	Myosin Heavy Chain 14	Protein Coding	Q7Z406	58	GC19P162473	1.21349
MIR200B	MicroRNA 200b	RNA Gene		29	GC01P001167	1.21284
H4C9	H4 Clustered Histone 9	Protein Coding	P62805	44	GC06P193548	1.21237
CD163	CD163 Molecule	Protein Coding	Q86VB7	58	GC12M036964	1.2117
PRKCA	Protein Kinase C Alpha	Protein Coding	P17252	65	GC17P066302	1.21125
SPTAN1	Spectrin Alpha, Non-Erythrocytic 1	Protein Coding	Q13813	61	GC09P128552	1.21111
TRPC5	Transient Receptor Potential Cation Channel Subfamily C Member 5	Protein Coding	Q9UL62	54	GC0XM111774	1.21111
DIO1	Iodothyronine Deiodinase 1	Protein Coding	P49895	53	GC01P053891	1.21111
TRPC7	Transient Receptor Potential Cation Channel Subfamily C Member 7	Protein Coding	Q9HCX4	47	GC05M136212	1.21111
MIR128-2	MicroRNA 128-2	RNA Gene		28	GC03P035754	1.21111
PRDX5	Peroxiredoxin 5	Protein Coding	P30044	57	GC11P114946	1.21018
FADD	Fas Associated Via Death Domain	Protein Coding	Q13158	59	GC11P070203	1.20655
NR0B1	Nuclear Receptor Subfamily 0 Group B Member 1	Protein Coding	P51843	59	GC0XM030304	1.20655
AIMP1	Aminoacyl TRNA Synthetase Complex Interacting Multifunctional Protein 1	Protein Coding	Q12904	57	GC04P106315	1.20655
RPL13A	Ribosomal Protein L13a	Protein Coding	P40429	55	GC19P049487	1.20481
SOCS3	Suppressor Of Cytokine Signaling 3	Protein Coding	O14543	57	GC17M078356	1.20383
GTF2H1	General Transcription Factor IIH Subunit 1	Protein Coding	P32780	54	GC11P023551	1.20339
ELN	Elastin	Protein Coding	P15502	56	GC07P074027	1.20324
MIR29A	MicroRNA 29a	RNA Gene		30	GC07M130876	1.20304
NPC1	NPC Intracellular Cholesterol Transporter 1	Protein Coding	O15118	62	GC18M023506	1.20155
EIF2B5	Eukaryotic Translation Initiation Factor 2B Subunit Epsilon	Protein Coding	Q13144	55	GC03P184135	1.20054
DIAPH3	Diaphanous Related Formin 3	Protein Coding	Q9NSV4	56	GC13M059665	1.19963
MBTPS1	Membrane Bound Transcription Factor Peptidase, Site 1	Protein Coding	Q14703	55	GC16M084053	1.19892
DPM1	Dolichyl-Phosphate Mannosyltransferase Subunit 1, Catalytic	Protein Coding	O60762	56	GC20M050934	1.19831
SLC7A9	Solute Carrier Family 7 Member 9	Protein Coding	P82251	55	GC19M032830	1.19831
IFNB1	Interferon Beta 1	Protein Coding	P01574	56	GC09M021077	1.1927
ITGA2B	Integrin Subunit Alpha 2b	Protein Coding	P08514	63	GC17M101067	1.19208
PRRT2	Proline Rich Transmembrane Protein 2	Protein Coding	Q7Z6L0	52	GC16P029811	1.19208
TNFRSF13B	TNF Receptor Superfamily Member 13B	Protein Coding	O14836	60	GC17M016929	1.19118
BOK	BCL2 Family Apoptosis Regulator BOK	Protein Coding	Q9UMX3	51	GC02P242745	1.19114
GLI1	GLI Family Zinc Finger 1	Protein Coding	P08151	60	GC12P081689	1.19067
H4C16	H4 Histone 16	Protein Coding	P62805	48	GC12M037490	1.18965
LRP5	LDL Receptor Related Protein 5	Protein Coding	O75197	62	GC11P068298	1.18839
IDO1	Indoleamine 2,3-Dioxygenase 1	Protein Coding	P14902	59	GC08P045380	1.18839
FSCN1	Fascin Actin-Bundling Protein 1	Protein Coding	Q16658	57	GC07P005592	1.18839
SETDB1	SET Domain Bifurcated Histone Lysine Methyltransferase 1	Protein Coding	Q15047	56	GC01P150926	1.18839
TAC3	Tachykinin Precursor 3	Protein Coding	Q9UHF0	54	GC12M060719	1.18839
MIR424	MicroRNA 424	RNA Gene		27	GC0XM135469	1.18839
CCNB1	Cyclin B1	Protein Coding	P14635	60	GC05P069167	1.18654
CEACAM3	CEA Cell Adhesion Molecule 3	Protein Coding	P40198	56	GC19P041796	1.18548
EPX	Eosinophil Peroxidase	Protein Coding	P11678	56	GC17P058192	1.18548
DSPP	Dentin Sialophosphoprotein	Protein Coding	Q9NZW4	50	GC04P087608	1.18451
ATXN10	Ataxin 10	Protein Coding	Q9UBB4	55	GC22P097615	1.18031
TBC1D24	TBC1 Domain Family Member 24	Protein Coding	Q9ULP9	51	GC16P002475	1.18031
CRNDE	Colorectal Neoplasia Differentially Expressed	RNA Gene		29	GC16M055069	1.17957
CD8A	CD8 Subunit Alpha	Protein Coding	P01732	60	GC02M086784	1.17884
MFGE8	Milk Fat Globule EGF And Factor V/VIII Domain Containing	Protein Coding	Q08431	56	GC15M088898	1.17854
PNPLA3	Patatin Like Domain 3, 1-Acylglycerol-3-Phosphate O-Acyltransferase	Protein Coding	Q9NST1	55	GC22P043923	1.17823
H2AC14	H2A Clustered Histone 14	Protein Coding	Q99878	41	GC06M111259	1.17732
SLC11A2	Solute Carrier Family 11 Member 2	Protein Coding	P49281	60	GC12M050952	1.17651
CES1	Carboxylesterase 1	Protein Coding	P23141	60	GC16M055836	1.17605
EDN3	Endothelin 3	Protein Coding	P14138	59	GC20P059300	1.17605
KCNK1	Potassium Two Pore Domain Channel Subfamily K Member 1	Protein Coding	O00180	56	GC01P233614	1.17605
RPS3	Ribosomal Protein S3	Protein Coding	P23396	55	GC11P115470	1.17605
KLRK1	Killer Cell Lectin Like Receptor K1	Protein Coding	P26718	53	GC12M037046	1.17605
MIR449C	MicroRNA 449c	RNA Gene		21	GC05M055173	1.17605
MIR4524A	MicroRNA 4524a	RNA Gene		16	GC17M069099	1.17605
TAMM41	TAM41 Mitochondrial Translocator Assembly And Maintenance Homolog	Protein Coding	Q96BW9	47	GC03M011721	1.17603
CAPN3	Calpain 3	Protein Coding	P20807	60	GC15P042359	1.17066
STX11	Syntaxin 11	Protein Coding	O75558	53	GC06P192275	1.17037
MYOT	Myotilin	Protein Coding	Q9UBF9	52	GC05P137867	1.17037
NCF4	Neutrophil Cytosolic Factor 4	Protein Coding	Q15080	59	GC22P036860	1.16978
RPL8	Ribosomal Protein L8	Protein Coding	P62917	52	GC08M147625	1.16802
ALG6	ALG6 Alpha-1,3-Glucosyltransferase	Protein Coding	Q9Y672	53	GC01P063367	1.16676
SPG11	SPG11 Vesicle Trafficking Associated, Spatacsin	Protein Coding	Q96JI7	52	GC15M049870	1.16676
MIR142	MicroRNA 142	RNA Gene		30	GC17M058331	1.16457
NMNAT1	Nicotinamide Nucleotide Adenylyltransferase 1	Protein Coding	Q9HAN9	60	GC01P083252	1.16369
ATP6V0A1	ATPase H+ Transporting V0 Subunit A1	Protein Coding	Q93050	55	GC17P042458	1.16369
TRIM33	Tripartite Motif Containing 33	Protein Coding	Q9UPN9	55	GC01M114392	1.16369
IGF2-AS	IGF2 Antisense RNA	RNA Gene	Q6U949	34	GC11P002140	1.16369
DGCR5	DiGeorge Syndrome Critical Region Gene 5	RNA Gene		28	GC22P096747	1.16369
MIR519D	MicroRNA 519d	RNA Gene		25	GC19P053713	1.16369
ST7-OT3	ST7 Overlapping Transcript 3	RNA Gene		20	GC07P117498	1.16369
THRB	Thyroid Hormone Receptor Beta	Protein Coding	P10828	61	GC03M024117	1.16204
CAMP	Cathelicidin Antimicrobial Peptide	Protein Coding	P49913	53	GC03P066824	1.15922
MIR17	MicroRNA 17	RNA Gene		27	GC13P091350	1.15873
BIN1	Bridging Integrator 1	Protein Coding	O00499	59	GC02M127048	1.15861
TFR2	Transferrin Receptor 2	Protein Coding	Q9UP52	58	GC07M100620	1.15861
INF2	Inverted Formin 2	Protein Coding	Q27J81	52	GC14P121558	1.15861
CD4	CD4 Molecule	Protein Coding	P01730	63	GC12P006786	1.15779
ATRX	ATRX Chromatin Remodeler	Protein Coding	P46100	59	GC0XM077504	1.1526
RHOA	Ras Homolog Family Member A	Protein Coding	P61586	62	GC03M049359	1.15053
SLCO1B1	Solute Carrier Organic Anion Transporter Family Member 1B1	Protein Coding	Q9Y6L6	59	GC12P080631	1.14906
HYAL1	Hyaluronidase 1	Protein Coding	Q12794	59	GC03M050299	1.14607
UGT1A6	UDP Glucuronosyltransferase Family 1 Member A6	Protein Coding	P19224	56	GC02P233691	1.14549
TMPRSS11B	Transmembrane Serine Protease 11B	Protein Coding	Q86T26	42	GC04M068226	1.14418
CCNG2	Cyclin G2	Protein Coding	Q16589	49	GC04P077214	1.14314
PKLR	Pyruvate Kinase L/R	Protein Coding	P30613	59	GC01M155289	1.14264
PSEN1	Presenilin 1	Protein Coding	P49768	66	GC14P073136	1.14171
HSPB1	Heat Shock Protein Family B (Small) Member 1	Protein Coding	P04792	65	GC07P076302	1.14171
LRP2	LDL Receptor Related Protein 2	Protein Coding	P98164	61	GC02M169127	1.14074
CDK6	Cyclin Dependent Kinase 6	Protein Coding	Q00534	65	GC07M092604	1.1399
ROCK1	Rho Associated Coiled-Coil Containing Protein Kinase 1	Protein Coding	Q13464	62	GC18M039163	1.13901
F2RL1	F2R Like Trypsin Receptor 1	Protein Coding	P55085	56	GC05P076818	1.13883
XIAP	X-Linked Inhibitor Of Apoptosis	Protein Coding	P98170	63	GC0XP123859	1.13663
OIP5-AS1	OIP5 Antisense RNA 1	RNA Gene		27	GC15P201627	1.13655
ABCA7	ATP Binding Cassette Subfamily A Member 7	Protein Coding	Q8IZY2	57	GC19P160939	1.13637
RBP1	Retinol Binding Protein 1	Protein Coding	P09455	52	GC03M139517	1.13637
MIR561	MicroRNA 561	RNA Gene		24	GC02P188297	1.13637
YAP1	Yes1 Associated Transcriptional Regulator	Protein Coding	P46937	61	GC11P102110	1.13121
DDIT3	DNA Damage Inducible Transcript 3	Protein Coding	P35638	59	GC12M057516	1.13112
MED1	Mediator Complex Subunit 1	Protein Coding	Q15648	56	GC17M039404	1.13053
HULC	Hepatocellular Carcinoma Up-Regulated Long Non-Coding RNA	RNA Gene		28	GC06P013430	1.13034
MIR199A1	MicroRNA 199a-1	RNA Gene		28	GC19M010817	1.12899
VPS33B	VPS33B Late Endosome And Lysosome Associated	Protein Coding	Q9H267	53	GC15M090998	1.12867
SLC26A1	Solute Carrier Family 26 Member 1	Protein Coding	Q9H2B4	51	GC04M006542	1.12867
VIPAS39	VPS33B Interacting Protein, Apical-Basolateral Polarity Regulator, Spe-39 Homolog	Protein Coding	Q9H9C1	49	GC14M077426	1.12867
WDR4	WDR4 TRNA N7-Guanosine Methyltransferase Non-Catalytic Subunit	Protein Coding	P57081	49	GC21M042843	1.12867
LPGAT1	Lysophosphatidylglycerol Acyltransferase 1	Protein Coding	Q92604	48	GC01M211743	1.12867
LOC107133510	Origin Of Replication At HBB	Functional Element		10	GC11P005222	1.1283
ULBP1	UL16 Binding Protein 1	Protein Coding	Q9BZM6	50	GC06P149963	1.12811
MIR449A	MicroRNA 449a	RNA Gene		28	GC05M055171	1.12811
LINC01139	Long Intergenic Non-Protein Coding RNA 1139	RNA Gene		23	GC01M238480	1.12811
DIS3	DIS3 Homolog, Exosome Endoribonuclease And 3'-5' Exoribonuclease	Protein Coding	Q9Y2L1	53	GC13M072752	1.12787
SELENON	Selenoprotein N	Protein Coding	Q9NZV5	51	GC01P025800	1.12706
GNB3	G Protein Subunit Beta 3	Protein Coding	P16520	59	GC12P006839	1.12647
OPRK1	Opioid Receptor Kappa 1	Protein Coding	P41145	54	GC08M053227	1.12647
POU2F1	POU Class 2 Homeobox 1	Protein Coding	P14859	55	GC01P180525	1.12639
DLG4	Discs Large MAGUK Scaffold Protein 4	Protein Coding	P78352	61	GC17M099950	1.12379
RHOT1	Ras Homolog Family Member T1	Protein Coding	Q8IXI2	56	GC17P032142	1.12359
GAS1	Growth Arrest Specific 1	Protein Coding	P54826	54	GC09M086944	1.12359
ATP5PF	ATP Synthase Peripheral Stalk Subunit F6	Protein Coding	P18859	53	GC21M026278	1.12359
TST	Thiosulfate Sulfurtransferase	Protein Coding	Q16762	53	GC22M037010	1.12359
AIF1	Allograft Inflammatory Factor 1	Protein Coding	P55008	52	GC06P190707	1.12359
COX6C	Cytochrome C Oxidase Subunit 6C	Protein Coding	P09669	52	GC08M099899	1.12359
GZMM	Granzyme M	Protein Coding	P51124	52	GC19P000544	1.12359
NDUFB2	NADH:Ubiquinone Oxidoreductase Subunit B2	Protein Coding	O95178	52	GC07P140690	1.12359
AP4B1	Adaptor Related Protein Complex 4 Subunit Beta 1	Protein Coding	Q9Y6B7	51	GC01M113894	1.12359
COX7A2L	Cytochrome C Oxidase Subunit 7A2 Like	Protein Coding	O14548	51	GC02M042312	1.12359
DENR	Density Regulated Re-Initiation And Release Factor	Protein Coding	O43583	51	GC12P122752	1.12359
PARL	Presenilin Associated Rhomboid Like	Protein Coding	Q9H300	51	GC03M183826	1.12359
SLC8B1	Solute Carrier Family 8 Member B1	Protein Coding	Q6J4K2	51	GC12M113298	1.12359
ATF5	Activating Transcription Factor 5	Protein Coding	Q9Y2D1	50	GC19P162453	1.12359
ATP5MC2	ATP Synthase Membrane Subunit C Locus 2	Protein Coding	Q06055	50	GC12M053939	1.12359
ATP5ME	ATP Synthase Membrane Subunit E	Protein Coding	P56385	50	GC04M006525	1.12359
CHDH	Choline Dehydrogenase	Protein Coding	Q8NE62	50	GC03M053812	1.12359
COX7A2	Cytochrome C Oxidase Subunit 7A2	Protein Coding	P14406	50	GC06M075237	1.12359
COX7C	Cytochrome C Oxidase Subunit 7C	Protein Coding	P15954	50	GC05P086617	1.12359
DNAJA3	DnaJ Heat Shock Protein Family (Hsp40) Member A3	Protein Coding	Q96EY1	50	GC16P004425	1.12359
MCU	Mitochondrial Calcium Uniporter	Protein Coding	Q8NE86	50	GC10P072692	1.12359
MRPS12	Mitochondrial Ribosomal Protein S12	Protein Coding	O15235	50	GC19P038930	1.12359
MUL1	Mitochondrial E3 Ubiquitin Protein Ligase 1	Protein Coding	Q969V5	50	GC01M020499	1.12359
NDUFB4	NADH:Ubiquinone Oxidoreductase Subunit B4	Protein Coding	O95168	50	GC03P120596	1.12359
CHCHD3	Coiled-Coil-Helix-Coiled-Coil-Helix Domain Containing 3	Protein Coding	Q9NX63	49	GC07M132784	1.12359
HIGD1A	HIG1 Hypoxia Inducible Domain Family Member 1A	Protein Coding	Q9Y241	49	GC03M042782	1.12359
NDUFB5	NADH:Ubiquinone Oxidoreductase Subunit B5	Protein Coding	O43674	49	GC03P179604	1.12359
PGAM5	PGAM Family Member 5, Mitochondrial Serine/Threonine Protein Phosphatase	Protein Coding	Q96HS1	49	GC12P132710	1.12359
SAMM50	SAMM50 Sorting And Assembly Machinery Component	Protein Coding	Q9Y512	49	GC22P043955	1.12359
TMEM127	Transmembrane Protein 127	Protein Coding	O75204	49	GC02M096248	1.12359
CHCHD6	Coiled-Coil-Helix-Coiled-Coil-Helix Domain Containing 6	Protein Coding	Q9BRQ6	48	GC03P126704	1.12359
MRPL1	Mitochondrial Ribosomal Protein L1	Protein Coding	Q9BYD6	48	GC04P077862	1.12359
MRPL58	Mitochondrial Ribosomal Protein L58	Protein Coding	Q14197	48	GC17P165956	1.12359
NSUN4	NOP2/Sun RNA Methyltransferase 4	Protein Coding	Q96CB9	48	GC01P085781	1.12359
REXO2	RNA Exonuclease 2	Protein Coding	Q9Y3B8	48	GC11P114439	1.12359
HIGD2A	HIG1 Hypoxia Inducible Domain Family Member 2A	Protein Coding	Q9BW72	47	GC05P176388	1.12359
MICU2	Mitochondrial Calcium Uptake 2	Protein Coding	Q8IYU8	47	GC13M021492	1.12359
MRPL10	Mitochondrial Ribosomal Protein L10	Protein Coding	Q7Z7H8	47	GC17M101271	1.12359
MRPL23	Mitochondrial Ribosomal Protein L23	Protein Coding	Q16540	47	GC11P022746	1.12359
MRPS18B	Mitochondrial Ribosomal Protein S18B	Protein Coding	Q9Y676	47	GC06P030617	1.12359
NDUFA4L2	NDUFA4 Mitochondrial Complex Associated Like 2	Protein Coding	Q9NRX3	47	GC12M057234	1.12359
NOA1	Nitric Oxide Associated 1	Protein Coding	Q8NC60	47	GC04M056963	1.12359
TOMM22	Translocase Of Outer Mitochondrial Membrane 22	Protein Coding	Q9NS69	47	GC22P038681	1.12359
BCDIN3D	BCDIN3 Domain Containing RNA Methyltransferase	Protein Coding	Q7Z5W3	46	GC12M052556	1.12359
CMC1	C-X9-C Motif Containing 1	Protein Coding	Q7Z7K0	46	GC03P029148	1.12359
MRPL24	Mitochondrial Ribosomal Protein L24	Protein Coding	Q96A35	46	GC01M156737	1.12359
MRPL33	Mitochondrial Ribosomal Protein L33	Protein Coding	O75394	46	GC02P030297	1.12359
MRPL48	Mitochondrial Ribosomal Protein L48	Protein Coding	Q96GC5	46	GC11P073787	1.12359
MRPS18A	Mitochondrial Ribosomal Protein S18A	Protein Coding	Q9NVS2	46	GC06M043671	1.12359
[truncated: 5,602 more rows]

## Sheet: Table S2
Supplementary table 2. Clinical Characteristics of Lactate_High and Lactate_Low Groups in TCGA-HNSC
	High	Low	p
n	165	165
Gender = MALE (%)	129 (78.2)	114 (69.1)	0.08
Diagnosis_Age (mean (SD))	60.79 (11.09)	60.49 (11.97)	0.812
Alcohol_History = YES (%)	104 (64.6)	116 (70.7)	0.287
Smoking_History (%)			0.194
Current reformed smoker for <= 15 years	52 (31.9)	39 (24.1)
Current reformed smoker for > 15 years	23 (14.1)	24 (14.8)
Current reformed smoker, duration not specified	2 ( 1.2)	0 ( 0.0)
Current smoker	54 (33.1)	54 (33.3)
Lifelong Non-smoker	32 (19.6)	45 (27.8)
ALI = YES (%)	42 (36.8)	38 (36.5)	1
PNI = YES (%)	48 (41.0)	56 (51.4)	0.154
pT_stage (%)			0.009
T0	1 ( 0.6)	0 ( 0.0)
T1	12 ( 7.5)	17 (11.0)
T2	38 (23.8)	47 (30.3)
T3	34 (21.2)	31 (20.0)
T4	69 (43.1)	42 (27.1)
TX	6 ( 3.8)	18 (11.6)
pN_stage (%)			0.031
N0	63 (39.9)	42 (27.1)
N+	76 (48.1)	83 (53.5)
NX	19 (12.0)	30 (19.4)
Grade (%)			0.196
G1	22 (13.4)	19 (11.6)
G2	97 (59.1)	91 (55.5)
G3	36 (22.0)	48 (29.3)
G4	0 ( 0.0)	2 ( 1.2)
GX	9 ( 5.5)	4 ( 2.4)
Resection_margin (%)			0.888
Close	15 ( 9.7)	16 (11.3)
Negative	120 (77.9)	110 (77.5)
Positive	19 (12.3)	16 (11.3)
HPV16 = Yes (%)	24 (15.4)	34 (21.7)	0.2
TCGA-HNSC, The Cancer Genome Atlas – Head and Neck Squamous Cell Carcinoma; ALI, Angiolymphatic Invasion; PNI, Perineural Invasion; pT, pathological Tumor stage; pN, pathological Node stage; HPV16, human papillomavirus type 16

## Sheet: Table S3
Supplementary table 3. Differential Gene Analysis Between Lactate_High and Lactate_Low Groups in TCGA-HNSC
Genes	logFC	logCPM	PValue	FDR
SPIB	-4.71249	3.59364	1.49603e-58	2.69166e-54
MUC6	6.40799	2.19813	2.2131e-55	1.9909e-51
RASSF2	-1.61256	4.18655	2.00493e-47	1.20242e-43
VCAM1	-2.81611	5.46504	3.36106e-45	1.5118e-41
CYP27A1	-2.3013	4.316	4.64944e-44	1.67305e-40
ARHGAP31	-1.38084	4.42711	3.1755e-42	9.52227e-39
KCNA2	-3.90283	-0.776637	5.14206e-42	1.32166e-38
MTIF2	0.520084	5.18063	1.63854e-41	3.68508e-38
KIF25	-2.84409	-1.76631	1.61649e-38	3.10102e-35
C1QBP	0.861632	6.76141	1.72355e-38	3.10102e-35
NUP37	0.71265	4.87221	3.00934e-38	4.70516e-35
CSF2RB	-1.7286	4.5648	3.13817e-38	4.70516e-35
BMF	-1.10696	3.97289	8.14371e-38	1.12709e-34
ARHGEF6	-1.35742	3.64964	1.09434e-37	1.40639e-34
FGD5	-1.28773	3.75017	1.92065e-36	2.30376e-33
RNF150	-2.38575	3.09325	2.22498e-36	2.50199e-33
CLIP3	-1.59751	3.29928	8.59995e-36	9.10178e-33
PLXNC1	-1.42419	4.26799	1.37271e-35	1.3721e-32
TRAP1	0.684757	6.17977	2.14837e-35	2.03439e-32
CELF2	-1.40537	4.21293	2.79597e-35	2.51526e-32
KRT36	-4.50984	1.30248	3.66488e-35	3.13993e-32
CALHM1	3.7011	-0.540117	7.71819e-35	6.31207e-32
VASH1	-1.11096	4.11882	1.44424e-34	1.12977e-31
KRT81	3.94027	4.21364	1.89901e-34	1.42362e-31
NFATC2	-1.41937	3.81332	2.85973e-34	2.05809e-31
PIK3CG	-1.76639	2.06119	4.58256e-34	3.17113e-31
VSTM4	-1.63168	4.04573	1.03412e-33	6.89109e-31
IL16	-1.38213	3.63206	2.00784e-33	1.29018e-30
GPRIN3	-1.35987	3.21126	2.19211e-33	1.36001e-30
ALOX5	-1.34984	3.62892	2.64032e-33	1.58349e-30
WIPF1	-1.13449	5.58043	5.29554e-33	3.07346e-30
STAC2	-3.25856	0.923439	7.92283e-33	4.45461e-30
RUBCNL	-1.41729	1.93268	9.6319e-33	5.25143e-30
DOCK2	-1.51035	4.0182	1.03151e-32	5.45851e-30
LRRC55	-2.64703	0.879273	1.08973e-32	5.60185e-30
PPP1R16B	-1.52184	3.48839	1.3513e-32	6.75348e-30
REM1	-1.96257	0.404686	1.45651e-32	7.08259e-30
DNAJA3	0.506568	5.97494	1.61895e-32	7.66528e-30
SYNE1	-1.47969	4.64235	3.56763e-32	1.64587e-29
CD28	-1.57271	1.68803	6.2493e-32	2.81093e-29
CD84	-1.65662	3.36573	8.06053e-32	3.5372e-29
IKZF1	-1.57443	3.74257	9.06244e-32	3.88218e-29
PRKCB	-1.5401	2.89533	2.16143e-31	9.04384e-29
SPN	-1.55716	3.53457	2.76305e-31	1.12984e-28
ANKRD44	-1.19858	2.935	3.48387e-31	1.39293e-28
CRB2	-3.33022	0.729188	4.41505e-31	1.72686e-28
NCKAP1L	-1.41647	4.54455	5.08054e-31	1.94488e-28
LDLRAD4	-1.3551	3.8677	5.85581e-31	2.15724e-28
CCDC170	-1.33189	0.0287657	5.8751e-31	2.15724e-28
PIK3R6	-1.12299	0.862455	8.10551e-31	2.91669e-28
TNN	-2.17846	1.16061	9.39372e-31	3.31396e-28
ADAMTS18	-2.271	-0.8241	3.6779e-30	1.27255e-27
ZEB2	-1.22353	4.54514	4.26764e-30	1.44874e-27
LGI2	-2.25984	2.17847	5.20106e-30	1.73292e-27
MGAT3	-2.46379	3.37424	6.0739e-30	1.98694e-27
FMOD	-1.32961	5.91514	6.53576e-30	2.09985e-27
FOXH1	3.10652	-0.656996	7.77631e-30	2.45458e-27
ATP10A	-1.38265	2.68253	7.98446e-30	2.4743e-27
ENPP2	-1.39634	3.89411	8.11382e-30	2.4743e-27
PARM1	-2.1773	4.94335	8.62162e-30	2.58534e-27
CSF1R	-1.32477	5.58401	9.00739e-30	2.62722e-27
SYT11	-1.12134	3.411	9.05333e-30	2.62722e-27
P2RY10	-1.75296	0.74669	1.07602e-29	3.07297e-27
CX3CR1	-1.73938	0.768011	1.25204e-29	3.51979e-27
CD37	-1.4036	3.82542	1.46973e-29	4.06821e-27
WDFY4	-1.68087	3.27926	1.5557e-29	4.24094e-27
TLR10	-2.0226	0.773616	1.61174e-29	4.32268e-27
ZC3H12D	-1.34768	1.18504	1.63374e-29	4.32268e-27
SUSD5	-1.98567	1.15165	1.79202e-29	4.67275e-27
SPOCK2	-1.64817	5.28438	1.86384e-29	4.7906e-27
TLR7	-1.74368	1.40498	1.9432e-29	4.92423e-27
AIRE	-2.88415	-2.11463	2.08345e-29	5.18707e-27
CCR4	-1.85178	1.57883	2.10458e-29	5.18707e-27
FMNL3	-0.813232	5.33732	2.98074e-29	7.24722e-27
ZNF831	-1.90205	0.741845	3.78585e-29	9.08201e-27
SNED1	-1.55299	2.90265	3.86761e-29	9.15605e-27
CCT4	0.594797	7.82056	4.78784e-29	1.11874e-26
PREX1	-1.09638	4.90118	4.99627e-29	1.15247e-26
BOLA3	0.792583	3.93677	9.36319e-29	2.13244e-26
RUNX1T1	-1.60407	1.25027	1.05241e-28	2.36686e-26
ITGAM	-1.56578	3.81506	1.30125e-28	2.89037e-26
IL17REL	-3.76251	1.12458	1.51759e-28	3.31827e-26
CD4	-1.30286	5.49279	1.53077e-28	3.31827e-26
PRKAR2B	-1.46092	2.32904	1.68386e-28	3.60666e-26
B3GALT2	-2.24859	-1.04815	2.02096e-28	4.27777e-26
P2RY8	-1.49936	2.4264	2.71888e-28	5.68816e-26
FYN	-0.942698	4.78285	2.77466e-28	5.73812e-26
BNC2	-1.79432	3.03967	3.21552e-28	6.50349e-26
KRT38	-5.77408	1.75461	3.2496e-28	6.50349e-26
CHAC2	0.91742	2.21758	3.25319e-28	6.50349e-26
CSN3	-6.72628	0.648881	3.91783e-28	7.74611e-26
IQSEC1	-0.716627	5.32818	4.53777e-28	8.87431e-26
NFAM1	-1.34639	3.25787	4.72209e-28	9.13547e-26
BCCIP	0.575033	5.76374	6.56495e-28	1.2456e-25
EPHA3	-1.87118	2.28646	6.64536e-28	1.2456e-25
PRELP	-2.04924	4.41851	6.64616e-28	1.2456e-25
ZNF521	-1.55125	2.91395	6.87478e-28	1.27516e-25
PAICS	0.662195	7.27518	7.73002e-28	1.41917e-25
TMEM200A	-1.68876	2.54997	8.58256e-28	1.55977e-25
CYSLTR1	-1.36161	0.889282	9.81142e-28	1.76527e-25
CD1E	-1.84359	0.912792	1.19779e-27	2.13373e-25
CXCR4	-1.41698	5.39304	1.22281e-27	2.15694e-25
OBP2B	-5.0175	-1.2064	1.29905e-27	2.26918e-25
PTCD3	0.461207	5.60297	2.46131e-27	4.25807e-25
ADORA1	-1.4211	0.899142	2.57712e-27	4.41596e-25
PDSS1	0.695643	2.85055	3.07018e-27	5.21119e-25
EVI2B	-1.33804	3.28405	3.12642e-27	5.25706e-25
SLCO2B1	-1.36722	4.94321	3.77622e-27	6.2909e-25
NHSL2	-1.79137	0.0757641	4.24886e-27	7.01335e-25
FOXP3	-1.27364	3.19098	4.5652e-27	7.46701e-25
APBB1IP	-1.30952	2.94024	4.70394e-27	7.62462e-25
COL9A1	-3.03194	-1.41055	5.10552e-27	8.20165e-25
KCNA3	-2.05925	-0.102699	7.40854e-27	1.1796e-24
ADAMTS10	-1.18864	1.79797	8.35075e-27	1.31795e-24
PTPRC	-1.50521	5.30821	1.15132e-26	1.80126e-24
CCR6	-1.72809	-2.18135	1.18286e-26	1.83465e-24
JAM2	-1.23766	2.64206	1.23153e-26	1.89382e-24
GAB3	-1.08589	1.56689	1.29514e-26	1.97476e-24
CDH23	-1.63618	2.57078	1.31259e-26	1.98454e-24
ZNF423	-1.47384	2.34848	1.42479e-26	2.13624e-24
TM6SF1	-1.20699	0.427171	1.62222e-26	2.41215e-24
CYBB	-1.47545	5.23587	1.63573e-26	2.4123e-24
TNFSF12	-0.869627	3.26598	1.72148e-26	2.51811e-24
TPBGL	-1.33616	-0.338736	2.22139e-26	3.22026e-24
CPZ	-1.64234	-0.149177	2.23728e-26	3.22026e-24
ABCB4	-1.21391	-0.0859245	2.54296e-26	3.63118e-24
TESPA1	-1.38227	1.17136	2.64202e-26	3.74293e-24
CCL19	-2.43519	4.10929	2.73906e-26	3.8501e-24
RAI2	-1.42025	2.01779	2.81985e-26	3.93292e-24
ATP13A5	3.88597	3.01098	3.13711e-26	4.34176e-24
KIAA1755	-1.57209	1.88374	3.32845e-26	4.57141e-24
C11orf86	3.89146	-1.33081	3.35652e-26	4.57504e-24
FLT3	-1.55947	-0.196482	4.0819e-26	5.52192e-24
ARHGAP6	-1.18964	0.52229	4.95044e-26	6.64688e-24
NUDT15	0.684368	5.11523	5.06354e-26	6.74839e-24
LTB	-1.41365	3.3098	5.23083e-26	6.92007e-24
MGAM2	-3.68575	-1.17115	5.78767e-26	7.60086e-24
HAND2	-2.23812	-0.0359244	6.51358e-26	8.49219e-24
CXorf21	-1.28175	0.74566	6.86483e-26	8.88576e-24
PAK3	-2.25008	0.542089	6.92601e-26	8.90092e-24
UCHL5	0.521728	5.28773	7.35235e-26	9.38181e-24
SPATA13	-1.02439	3.4889	8.02032e-26	1.01621e-23
IL21R	-1.53673	2.60817	9.03972e-26	1.13736e-23
HLA-DQB2	-1.65557	4.86671	1.00906e-25	1.26076e-23
LRPPRC	0.538984	7.23558	1.12393e-25	1.3946e-23
IL10RA	-1.25415	4.34655	1.18075e-25	1.45507e-23
GALNT17	-2.0537	1.81052	1.21212e-25	1.48357e-23
TAFA1	-2.96651	-2.83956	1.22612e-25	1.49057e-23
HSPD1	0.689025	8.44125	1.23701e-25	1.49371e-23
FXYD6	-1.82559	3.33763	1.43423e-25	1.72031e-23
CCT7	0.547857	8.27433	1.50022e-25	1.78755e-23
PARD3B	-1.43692	2.78188	1.57675e-25	1.86637e-23
MGP	-1.66308	5.58975	1.60592e-25	1.88847e-23
SLC18A2	-1.45591	-0.367539	1.81172e-25	2.11666e-23
RCSD1	-1.18083	3.32923	1.94852e-25	2.26179e-23
EPYC	-3.34759	0.62882	2.4592e-25	2.83628e-23
THBS4	-2.55307	5.61997	2.76067e-25	3.15195e-23
OLFML2B	-1.37614	5.61951	2.76794e-25	3.15195e-23
BCL2	-1.47338	3.68601	2.89224e-25	3.27278e-23
ZNF853	-1.63141	2.26763	3.19585e-25	3.58539e-23
ADGRG2	-1.69262	-0.0121002	3.20836e-25	3.58539e-23
ITGA9	-1.1334	3.1369	3.26075e-25	3.62145e-23
KIRREL3	-1.8842	-0.15232	3.33854e-25	3.68509e-23
RAN	0.562952	8.6277	3.39529e-25	3.72488e-23
TTC27	0.502129	4.44817	3.42161e-25	3.73101e-23
MGAT4A	-1.02045	3.55509	3.78254e-25	4.09972e-23
CD22	-1.82122	1.56257	4.44961e-25	4.79386e-23
NOB1	0.548734	5.92393	4.48068e-25	4.7986e-23
BEND5	-1.90314	0.278526	4.72541e-25	5.03075e-23
DOK6	-1.4371	-0.16387	5.13611e-25	5.43581e-23
KARS1	0.528181	7.54803	5.26914e-25	5.544e-23
FXYD2	-2.70286	0.490927	5.33873e-25	5.58456e-23
ZCCHC24	-1.06392	4.16683	5.40438e-25	5.62056e-23
POU6F1	-0.930466	2.02896	5.53775e-25	5.72617e-23
HSF5	-2.00404	-3.24126	6.8066e-25	6.99796e-23
NARS2	0.772353	4.0033	6.89341e-25	7.04695e-23
CCR2	-1.77174	1.13862	8.04265e-25	8.17533e-23
FBLN5	-1.22916	4.31442	9.25807e-25	9.35793e-23
SFXN4	0.672436	4.33784	9.42357e-25	9.472e-23
DCHS1	-1.36319	4.11042	9.65032e-25	9.64603e-23
KCNMB1	-1.02808	1.30701	9.77127e-25	9.71297e-23
TIMP2	-1.28835	7.78717	9.86362e-25	9.7443e-23
ABI3BP	-1.85053	3.44232	9.91111e-25	9.7443e-23
DAB2	-1.1315	5.22671	9.98294e-25	9.75117e-23
CACYBP	0.549671	6.19382	1.00265e-24	9.75117e-23
FGR	-1.11521	3.22484	1.06064e-24	1.02597e-22
SELL	-1.56268	3.51772	1.17055e-24	1.12623e-22
PLCL1	-1.14018	1.66302	1.1866e-24	1.13167e-22
UQCRC2	0.492182	7.26276	1.18878e-24	1.13167e-22
IL22RA2	-1.90657	0.503339	1.32803e-24	1.25757e-22
BTK	-1.13895	2.30713	1.3734e-24	1.29373e-22
CSF2RA	-1.07198	2.80938	1.4259e-24	1.33619e-22
C8G	-2.52492	1.25202	1.47217e-24	1.3724e-22
UTP4	0.609735	5.92484	1.55319e-24	1.44046e-22
SUSD2	-1.89904	3.8858	1.58718e-24	1.46444e-22
ARHGAP30	-0.991083	4.69703	1.65879e-24	1.5227e-22
ITGA8	-1.25595	1.93113	1.80457e-24	1.64812e-22
DRGX	-3.94854	-0.701999	1.91184e-24	1.73727e-22
CD1A	-1.7841	2.8905	2.2578e-24	2.04133e-22
EEF1E1	0.758244	3.25622	2.33694e-24	2.10231e-22
AAGAB	0.537137	5.95797	2.4398e-24	2.18392e-22
ZEB1	-1.09097	4.08867	2.52905e-24	2.25261e-22
MAN1C1	-1.1792	2.37795	2.80107e-24	2.4826e-22
CDH7	-3.91971	-2.27308	2.91164e-24	2.56795e-22
MRAS	-1.18522	3.8658	2.94408e-24	2.5839e-22
PIK3R5	-1.09753	2.88296	3.02622e-24	2.63656e-22
FRMD1	-3.58244	-0.366583	3.0334e-24	2.63656e-22
DPH6	0.626764	2.94401	3.05286e-24	2.64073e-22
NOL11	0.430498	5.83218	3.14188e-24	2.70472e-22
CHI3L1	-1.88587	6.13683	3.24969e-24	2.78421e-22
CNTN2	-2.87598	-0.394659	3.55468e-24	3.03108e-22
SLAMF1	-1.35132	1.54495	3.58137e-24	3.03943e-22
NIFK	0.596714	5.81777	3.71012e-24	3.13392e-22
HVCN1	-1.14195	2.16747	3.77438e-24	3.1733e-22
LYAR	0.726818	4.78202	4.33508e-24	3.62776e-22
ADA2	-1.31659	5.14446	4.48281e-24	3.73402e-22
LSAMP	-1.86252	3.34223	4.9758e-24	4.12556e-22
CCKAR	-3.06103	-1.21598	5.2228e-24	4.31049e-22
MYCN	-1.84613	0.971679	6.18492e-24	5.08124e-22
YARS2	0.52915	4.49282	6.70363e-24	5.48235e-22
SNRPG	0.734054	5.64779	7.8151e-24	6.36241e-22
GFRA1	-1.96488	2.15907	8.51044e-24	6.89729e-22
BTLA	-1.54695	-0.296163	8.63958e-24	6.97056e-22
NPM3	0.902446	5.26237	9.23226e-24	7.41548e-22
ENPP6	-2.77457	0.640496	9.34539e-24	7.47299e-22
GYPC	-1.14036	3.38197	9.71766e-24	7.73629e-22
PRMT3	0.666162	4.51418	1.03578e-23	8.20961e-22
HNRNPC	0.414434	8.62891	1.05079e-23	8.292e-22
ASPN	-1.81056	5.47281	1.19712e-23	9.40553e-22
P2RY14	-1.31818	0.129201	1.20453e-23	9.42254e-22
C7	-2.87846	1.86445	1.23856e-23	9.64684e-22
CXCR5	-2.27279	-2.26404	1.29926e-23	1.0076e-21
LGR5	-2.32513	2.81305	1.33946e-23	1.03312e-21
CD180	-1.29753	1.81315	1.34366e-23	1.03312e-21
CUBN	-1.00461	-0.00653362	1.76809e-23	1.35368e-21
CILP	-2.39321	2.42762	1.81279e-23	1.38202e-21
INTS13	0.537842	5.18889	1.91775e-23	1.45587e-21
RSL1D1	0.507473	7.41776	2.02081e-23	1.52767e-21
NRROS	-1.1004	2.00109	2.13089e-23	1.60414e-21
CD40LG	-1.8307	-0.799675	2.27491e-23	1.70542e-21
CTSO	-0.90438	4.47586	2.29092e-23	1.7103e-21
CHRNA6	-2.02571	-1.08753	2.62538e-23	1.95189e-21
STARD8	-0.991941	2.2534	2.67173e-23	1.97639e-21
GAPT	-1.49771	-0.161651	2.6803e-23	1.97639e-21
NR4A3	-1.5095	3.32227	3.13701e-23	2.30372e-21
TNFSF8	-1.41077	0.331281	3.19763e-23	2.33869e-21
ACSM5	-1.56704	-1.79022	3.43805e-23	2.50435e-21
EFHD1	-1.52676	2.19923	3.91638e-23	2.84127e-21
ADAMTS2	-1.39708	6.59166	4.01056e-23	2.89791e-21
A2M	-1.02724	7.73979	4.06854e-23	2.92805e-21
PAPLN	-1.18444	4.90916	4.12318e-23	2.95555e-21
NAIP	-1.33052	-0.811876	4.24963e-23	3.0341e-21
AKNA	-0.877579	4.99171	4.33486e-23	3.08272e-21
TMEM108	-1.79245	1.00491	4.41124e-23	3.12469e-21
MMP19	-1.13465	3.98526	4.51576e-23	3.18126e-21
TAFA5	-1.67764	2.17267	4.53653e-23	3.18126e-21
FBN1	-1.55706	7.27534	4.54415e-23	3.18126e-21
NOP16	0.754095	5.09325	4.73072e-23	3.28369e-21
WDR12	0.535721	5.00214	4.74288e-23	3.28369e-21
CLNS1A	0.693019	6.48774	4.74522e-23	3.28369e-21
TNFRSF9	-1.24462	2.66988	5.22228e-23	3.59997e-21
SLCO2A1	-1.3114	5.22629	5.55766e-23	3.81654e-21
LRRC32	-1.06153	4.62201	5.83597e-23	3.99243e-21
LAX1	-1.69644	1.46275	5.9388e-23	4.04738e-21
FCER1A	-1.80008	1.78831	6.08009e-23	4.12804e-21
TNS1	-1.12995	6.43934	6.54919e-23	4.42981e-21
IRF8	-1.34565	3.7115	6.71458e-23	4.52467e-21
IL2RG	-1.40789	5.17196	7.12646e-23	4.7843e-21
RASGRP3	-0.826482	2.75717	7.40715e-23	4.95426e-21
ABCA6	-1.33224	1.12921	7.5683e-23	5.04329e-21
CD5	-1.40241	2.84765	7.61304e-23	5.05438e-21
TAGAP	-1.29564	2.93883	7.83082e-23	5.17986e-21
PODN	-1.71401	3.71237	7.98447e-23	5.26215e-21
C3orf67	1.13296	3.11119	8.16142e-23	5.35914e-21
ARHGEF40	-0.998104	4.8679	8.31697e-23	5.44141e-21
BTBD16	2.34141	0.599388	8.71964e-23	5.68419e-21
GOT2	0.571117	7.29607	8.91332e-23	5.78947e-21
NKX3-2	-1.76498	0.227923	9.09088e-23	5.88356e-21
CLEC1A	-1.27114	1.29951	1.05177e-22	6.78257e-21
SNX20	-1.21847	2.83362	1.06296e-22	6.8303e-21
FAM78A	-1.03585	2.97783	1.11754e-22	7.15544e-21
CACNA1G	-1.57232	0.596315	1.22565e-22	7.8198e-21
MYO1F	-1.04324	4.18459	1.25442e-22	7.97508e-21
ENTPD1	-0.605081	5.32587	1.28213e-22	8.12259e-21
PLA2G4A	1.48211	4.26526	1.31654e-22	8.31129e-21
GPRASP1	-1.0407	1.02178	1.32297e-22	8.32266e-21
SELPLG	-1.0581	4.36992	1.58655e-22	9.94606e-21
IRF4	-1.52733	2.87739	1.74083e-22	1.08754e-20
PIGF	0.600196	3.29607	1.83849e-22	1.14457e-20
ADAMTS7	-1.15759	3.55117	1.89421e-22	1.1752e-20
PAK1IP1	0.598627	4.5969	1.94157e-22	1.20044e-20
ECM2	-1.27753	3.04557	1.9799e-22	1.21995e-20
ANTXR1	-1.07775	7.07214	1.99975e-22	1.22797e-20
CYTIP	-1.17889	3.4455	2.06159e-22	1.26164e-20
P2RY13	-1.47417	1.43422	2.21436e-22	1.35054e-20
PMP22	-0.987601	5.56754	2.38843e-22	1.45178e-20
FBXL7	-1.29644	2.9619	2.56132e-22	1.55162e-20
SASH3	-1.20975	3.9378	2.74026e-22	1.65445e-20
ITK	-1.4459	2.30111	2.77521e-22	1.66995e-20
RIPOR3	-1.41645	2.71627	2.78506e-22	1.6703e-20
PLD4	-1.41095	1.61679	2.86682e-22	1.71361e-20
GIMAP6	-1.10924	3.44114	2.95649e-22	1.76136e-20
LMOD1	-1.35504	2.53435	3.03119e-22	1.79991e-20
VASH2	-1.4403	1.45345	3.05485e-22	1.80799e-20
ETFA	0.516673	6.2907	3.3601e-22	1.98213e-20
GCSH	0.698929	1.95048	3.57541e-22	2.10225e-20
AEBP1	-1.36005	8.49255	3.70331e-22	2.17036e-20
MATN4	-2.35242	-0.334339	3.92615e-22	2.29348e-20
COLEC12	-1.46387	4.03952	4.30673e-22	2.50395e-20
RASSF4	-1.06398	4.39837	4.31427e-22	2.50395e-20
CYCS	0.614844	7.33651	4.36492e-22	2.5252e-20
CNR2	-1.8942	-1.3667	4.38682e-22	2.52973e-20
NPM1	0.626002	9.09428	4.50381e-22	2.5889e-20
MRPS35	0.506418	5.82275	4.57305e-22	2.62033e-20
POU2F2	-1.0859	3.16212	4.85799e-22	2.77476e-20
CCR8	-1.52479	0.00787354	5.27333e-22	3.00237e-20
NOL10	0.426831	5.40931	5.28986e-22	3.00237e-20
TGFB3	-1.18197	5.38758	5.60778e-22	3.17281e-20
TIFAB	-1.60779	0.153208	5.95623e-22	3.35939e-20
ATP8B4	-1.01158	1.19679	6.24821e-22	3.51306e-20
CYB5B	0.547648	6.34691	6.72326e-22	3.76838e-20
LPL	-1.60946	3.02661	7.01778e-22	3.92124e-20
S1PR2	-0.628329	3.53978	7.25962e-22	4.04381e-20
HCAR1	2.70396	0.0924581	7.6479e-22	4.24695e-20
SULT1C4	-1.29234	-1.0181	7.72918e-22	4.27888e-20
ARHGAP15	-1.09534	2.02372	8.05682e-22	4.44658e-20
GALNT16	-1.82911	0.821914	8.70985e-22	4.79228e-20
GHRL	-1.23051	-1.49349	8.82174e-22	4.83905e-20
COQ9	0.487942	5.58071	1.04483e-21	5.71387e-20
PNO1	0.533922	5.04028	1.06185e-21	5.78933e-20
LPCAT4	0.796767	5.42812	1.09569e-21	5.94185e-20
SLC7A10	-2.71145	-2.43066	1.09643e-21	5.94185e-20
ITGB2	-1.19606	6.34641	1.14032e-21	6.16114e-20
LPAR4	-1.31854	-1.63106	1.2142e-21	6.54066e-20
ATOH8	-1.63887	1.62044	1.2285e-21	6.5957e-20
GRM1	-2.98816	-1.04639	1.23174e-21	6.5957e-20
KPNA2	0.593863	7.59565	1.26373e-21	6.74689e-20
SSB	0.538134	6.51812	1.33196e-21	7.09011e-20
ADPRH	-0.774601	3.01186	1.4576e-21	7.73603e-20
FMNL1	-0.897971	4.81924	1.68435e-21	8.91318e-20
TMEM119	-1.58151	3.93843	1.79402e-21	9.4657e-20
MXRA5	-1.49787	7.64133	1.84447e-21	9.70344e-20
ABCA3	-2.08429	4.40503	1.97913e-21	1.03815e-19
CAPN6	-2.88653	2.19964	1.99709e-21	1.04452e-19
IL2RB	-1.23525	4.5322	2.03888e-21	1.06329e-19
PRRX1	-1.29459	6.37654	2.05106e-21	1.06564e-19
BICC1	-1.35091	3.52297	2.05524e-21	1.06564e-19
MRPL35	0.434963	5.18295	2.06458e-21	1.06741e-19
IFRD2	0.565355	5.50437	2.16986e-21	1.11863e-19
LCP2	-1.06888	4.45392	2.23977e-21	1.15137e-19
TUFM	0.487139	7.82384	2.39243e-21	1.22634e-19
KCNT2	-1.5122	-0.968663	2.41986e-21	1.23688e-19
DDX10	0.644906	4.89896	2.61542e-21	1.33305e-19
PLXDC1	-1.06332	4.29684	2.76522e-21	1.40542e-19
LDHB	0.897844	8.44777	2.99012e-21	1.51545e-19
SH2D3C	-0.746054	3.5645	3.04766e-21	1.54027e-19
PNPT1	0.545942	5.32815	3.13168e-21	1.57829e-19
NPS	9.27349	0.562944	3.15611e-21	1.58617e-19
TMEM130	-1.63545	-0.0893126	3.43621e-21	1.72213e-19
CPXM1	-1.4676	4.75275	3.45563e-21	1.72705e-19
KNSTRN	0.615021	4.63686	3.47953e-21	1.73417e-19
RHOJ	-0.945574	2.78632	3.90442e-21	1.94056e-19
CLDN11	-1.48225	0.980905	4.068e-21	2.0163e-19
NIP7	0.605599	5.60243	4.29235e-21	2.12165e-19
SLAMF6	-1.4864	2.06565	4.36348e-21	2.1509e-19
GPR183	-1.11722	3.57683	4.47177e-21	2.19825e-19
PTPRM	-0.962798	4.24441	4.51865e-21	2.21525e-19
COQ3	0.638474	3.4513	4.56829e-21	2.2335e-19
DOCK8	-1.07164	4.44518	4.79057e-21	2.33582e-19
ADRA2A	-1.84194	2.53708	4.88374e-21	2.37482e-19
FASTKD1	0.509337	4.20529	5.11467e-21	2.48041e-19
FBXO22	0.504498	4.77653	5.40007e-21	2.61178e-19
RCC1	0.540379	6.12113	5.72487e-21	2.76144e-19
NPAS3	-1.49952	-1.01926	5.9937e-21	2.88339e-19
COL6A3	-1.48904	9.73934	6.20256e-21	2.9759e-19
DACT3	-1.20075	1.52797	6.3572e-21	3.03917e-19
DLK1	-4.81552	2.30008	6.3682e-21	3.03917e-19
LZTS1	-1.16287	3.38483	6.96822e-21	3.31673e-19
ANXA6	-0.995716	6.30549	7.50486e-21	3.56273e-19
RASL12	-1.00571	2.07632	7.71726e-21	3.65223e-19
MRPL45	0.496287	5.12679	7.734e-21	3.65223e-19
TTLL12	0.697555	7.4776	7.80063e-21	3.67406e-19
CCDC51	0.613684	4.40642	8.1117e-21	3.8106e-19
ZNF366	-1.35707	0.669258	8.25086e-21	3.86587e-19
DPT	-1.58189	3.83589	8.29093e-21	3.87456e-19
KLF2	-0.97948	3.47082	8.98001e-21	4.18571e-19
CD79B	-1.48634	2.03479	9.51105e-21	4.42178e-19
EMILIN1	-1.34563	5.9277	9.5884e-21	4.44625e-19
AFF3	-1.63825	0.588632	1.04619e-20	4.83885e-19
SGIP1	-1.14976	1.92927	1.08237e-20	4.99333e-19
GGT5	-1.01417	4.99661	1.09538e-20	5.04044e-19
AZIN2	-1.08553	2.36119	1.10157e-20	5.05596e-19
TCP1	0.463863	7.84062	1.1056e-20	5.06155e-19
AC119396.1	-1.64795	-2.00219	1.12209e-20	5.124e-19
COL8A2	-1.20222	5.21016	1.2022e-20	5.47593e-19
SERPINI1	1.71575	2.99451	1.21531e-20	5.52169e-19
SHMT2	0.624481	7.28713	1.33921e-20	6.06928e-19
FCRL4	-2.3694	-1.88799	1.34451e-20	6.078e-19
OLFML1	-1.21517	2.55338	1.36694e-20	6.1639e-19
MRPS18B	0.524762	6.07111	1.37857e-20	6.20083e-19
DCD	-6.09903	-1.76536	1.3884e-20	6.22947e-19
UBXN8	0.732962	2.79509	1.43346e-20	6.41563e-19
YPEL1	-1.40162	0.393232	1.52646e-20	6.8149e-19
ORC6	0.761674	3.73624	1.65594e-20	7.37466e-19
DOCK10	-1.07798	3.87886	1.66202e-20	7.38347e-19
PABPC5	-1.4267	-1.52688	1.73913e-20	7.70701e-19
MRPL19	0.431257	5.30168	1.75397e-20	7.75367e-19
ANGPTL2	-1.16559	6.14591	1.86992e-20	8.24597e-19
SNRPA1	0.576919	5.28437	1.90138e-20	8.36419e-19
ADAM19	-1.19503	5.49274	1.91138e-20	8.38772e-19
TSPAN11	-1.37035	3.95532	1.94576e-20	8.51777e-19
RGS13	-1.48074	-1.54016	2.03455e-20	8.88484e-19
TSGA10IP	2.4531	-1.22484	2.08849e-20	9.08168e-19
RPL10L	3.2428	-2.63497	2.08972e-20	9.08168e-19
TNFRSF1B	-0.969504	5.56788	2.1457e-20	9.30249e-19
CLNK	-1.28553	-0.928491	2.28403e-20	9.87842e-19
COL5A1	-1.38143	9.19777	2.37527e-20	1.02484e-18
GNG7	-1.21876	1.45623	2.45095e-20	1.05496e-18
GHRH	5.47371	-0.713197	2.46977e-20	1.06053e-18
CR1	-1.66191	0.280635	2.49114e-20	1.06716e-18
NEGR1	-1.56744	1.67584	2.50913e-20	1.07231e-18
CCNB1	0.734659	6.4371	2.66238e-20	1.13511e-18
FBLN2	-1.26691	6.9089	2.69409e-20	1.14591e-18
TBATA	-3.28378	-2.43306	2.77273e-20	1.17658e-18
ART4	-1.87558	-2.54271	2.80162e-20	1.18604e-18
MRPL58	0.582529	4.58484	2.85646e-20	1.20642e-18
DOK1	-0.801556	2.90975	3.07181e-20	1.29152e-18
GPR151	-4.65698	-2.74269	3.0723e-20	1.29152e-18
GRIN2A	-2.69426	1.60866	3.59073e-20	1.50593e-18
NRG1	1.47462	5.7404	3.66489e-20	1.53346e-18
F11	-4.90251	-1.87315	3.77791e-20	1.57708e-18
PTPRJ	-0.858484	4.29363	4.02843e-20	1.67777e-18
ZNF835	-1.24683	-1.70946	4.21342e-20	1.75076e-18
GPSM3	-0.892937	4.1003	4.85258e-20	2.0117e-18
PLEK	-1.34688	4.65749	4.89873e-20	2.02616e-18
GASK1B	-1.158	5.16241	5.17735e-20	2.13649e-18
LAMA2	-1.37638	4.10737	5.19588e-20	2.13923e-18
RASGRF2	-1.04602	2.47863	5.28055e-20	2.16912e-18
PHB	0.546476	6.84042	5.35245e-20	2.19365e-18
SSTR2	-1.6574	1.71556	5.78382e-20	2.36506e-18
BZW2	0.600868	6.4858	5.91812e-20	2.41448e-18
S100B	-1.27084	3.00156	6.72646e-20	2.73702e-18
MMP2	-1.28357	8.62777	6.73911e-20	2.73702e-18
PRSS51	-2.60752	-1.40221	7.0373e-20	2.85169e-18
HIC1	-0.929331	2.89341	7.14169e-20	2.88749e-18
CYP1A1	3.33046	0.686833	7.16034e-20	2.88854e-18
COL14A1	-1.36305	4.9967	7.23971e-20	2.91403e-18
LTA	-1.27877	-0.162216	7.52363e-20	3.02154e-18
SDHAF3	0.685454	3.53415	7.67356e-20	3.07489e-18
SFTA2	3.11052	-0.489579	7.69196e-20	3.07542e-18
CCL22	-1.22579	3.67879	7.75338e-20	3.0931e-18
EFCAB10	1.28929	-0.697025	8.02676e-20	3.19508e-18
HSPE1	0.713855	6.48279	8.0789e-20	3.20873e-18
AFG3L2	0.534163	6.22605	8.11374e-20	3.21547e-18
HSPA12B	-0.951449	2.1823	8.35556e-20	3.30403e-18
JCAD	-1.08543	4.22806	8.65926e-20	3.41661e-18
SUCNR1	-1.2623	0.89501	8.90079e-20	3.50422e-18
ST3GAL2	-0.679313	4.51733	9.12276e-20	3.58377e-18
SEZ6	-3.26418	-0.191622	9.4332e-20	3.69765e-18
RPP40	0.64269	3.24773	9.52729e-20	3.72641e-18
FAM49A	-0.892087	3.48588	9.97812e-20	3.89428e-18
ATP5F1B	0.440173	9.41475	1.00404e-19	3.90319e-18
CASS4	-1.19089	0.922976	1.00443e-19	3.90319e-18
FGF18	-1.55	-0.84034	1.04729e-19	4.06097e-18
FRZB	-1.4629	2.01572	1.0955e-19	4.23345e-18
LINGO3	-1.50561	-1.86431	1.09648e-19	4.23345e-18
DOK5	-1.472	0.564197	1.10917e-19	4.27327e-18
PRSS57	-3.15741	-2.74835	1.1436e-19	4.39652e-18
SHROOM4	-1.08969	2.74676	1.15712e-19	4.43901e-18
CD207	-1.7572	3.16031	1.2165e-19	4.65688e-18
PRDX1	0.591602	8.69995	1.22756e-19	4.68924e-18
BMPER	-1.8939	0.617011	1.25001e-19	4.76487e-18
ORC5	0.517556	4.39691	1.2663e-19	4.81677e-18
TAC3	3.01228	-1.6122	1.31441e-19	4.9892e-18
CHIT1	-2.43281	4.10571	1.32415e-19	5.01561e-18
NAE1	0.527348	5.46089	1.49873e-19	5.66496e-18
PLXND1	-0.714861	6.33047	1.52425e-19	5.73639e-18
FBLN1	-1.06076	7.66317	1.52457e-19	5.73639e-18
MPEG1	-1.23528	4.61999	1.5272e-19	5.73639e-18
ETV6	-0.618507	5.76007	1.55931e-19	5.84323e-18
SCGB2A1	-4.10494	0.645419	1.56213e-19	5.84323e-18
STUM	-1.67687	-0.151273	1.57603e-19	5.88297e-18
ITGA11	-1.58385	4.6536	1.57979e-19	5.8848e-18
RASGRP4	-0.920248	0.57382	1.61173e-19	5.99137e-18
HMGA1	0.717006	8.72772	1.61567e-19	5.99363e-18
DTX1	-0.893874	2.45937	1.64727e-19	6.09829e-18
CD226	-1.18108	1.06129	1.71749e-19	6.34519e-18
PCDH8	-3.37143	-1.00108	1.73954e-19	6.41349e-18
MEF2C	-1.49276	4.70384	1.76389e-19	6.48998e-18
COL18A1	-0.853296	7.91938	1.76996e-19	6.499e-18
FCER2	-2.36407	-0.847441	1.8375e-19	6.73326e-18
SFRP2	-1.6248	7.623	1.84895e-19	6.76145e-18
RASD2	-1.57309	3.06213	1.8714e-19	6.82966e-18
ADAMTS8	-1.57509	-0.937086	1.8824e-19	6.85591e-18
SLC8A1	-1.05772	2.73979	1.91773e-19	6.97048e-18
RRAS2	0.75233	5.22778	1.94004e-19	7.03733e-18
SAMD14	-0.927217	0.556519	2.00745e-19	7.2672e-18
SERPINA9	-2.37606	-0.146596	2.11746e-19	7.65009e-18
NOX4	-1.06434	2.50153	2.18072e-19	7.86281e-18
CHORDC1	0.685022	5.07672	2.30843e-19	8.30664e-18
DRD1	-2.48598	-1.56619	2.34978e-19	8.43859e-18
PECAM1	-0.833066	6.48307	2.38292e-19	8.54055e-18
ARSB	-0.716899	3.78259	2.56463e-19	9.17353e-18
FCRL3	-1.68944	0.717395	2.57774e-19	9.20214e-18
PTGES3	0.414127	8.32311	2.61119e-19	9.30309e-18
EVI2A	-1.07179	2.41446	2.62759e-19	9.34301e-18
C16orf74	0.942743	4.56512	2.93161e-19	1.04034e-17
RAB42	-1.31651	1.81608	3.28292e-19	1.16272e-17
CLSTN2	-1.70019	3.36793	3.32668e-19	1.17591e-17
WDR86	-1.17599	0.647703	3.38765e-19	1.19511e-17
TNS3	-0.939432	6.31841	3.53064e-19	1.24312e-17
VCAN	-1.48636	7.3398	3.75974e-19	1.3212e-17
LAPTM5	-1.01647	7.21283	3.78809e-19	1.32856e-17
TMEM178B	-2.27831	3.30053	3.83028e-19	1.34071e-17
PTPN22	-1.14102	2.17135	3.83763e-19	1.34071e-17
MRPS5	0.511805	5.76525	3.99577e-19	1.39325e-17
DACT1	-1.502	3.17762	4.08115e-19	1.42027e-17
PDGFRB	-1.09949	7.01359	4.14115e-19	1.43837e-17
PIWIL2	2.19005	2.12747	4.47739e-19	1.55216e-17
LBP	-2.43963	0.780746	4.66601e-19	1.61444e-17
MAGEL2	-1.76719	-0.651066	4.89649e-19	1.69094e-17
GIMAP1	-1.04393	2.06383	4.95228e-19	1.70692e-17
SIGLEC6	-1.53703	-1.49804	5.00428e-19	1.72155e-17
TNS2	-0.715927	4.59931	5.16037e-19	1.77186e-17
FARSB	0.51427	5.83444	5.21522e-19	1.78728e-17
MRPL16	0.542414	5.04562	5.27239e-19	1.80278e-17
TATDN1	0.591505	4.21218	5.28047e-19	1.80278e-17
CD53	-1.0846	4.84179	5.39831e-19	1.83951e-17
CSE1L	0.453759	7.32556	5.86965e-19	1.99635e-17
CACNA1C	-1.1112	2.64852	6.09157e-19	2.06792e-17
SAMD11	-1.6036	1.14994	6.23473e-19	2.11253e-17
ALDH8A1	1.97423	-0.241757	6.39771e-19	2.16368e-17
CCT8	0.428473	7.51894	6.46225e-19	2.1814e-17
ZNF385D	-1.31806	0.56096	6.53506e-19	2.20185e-17
SNTB1	-0.896772	3.40499	6.62015e-19	2.22635e-17
SYNGR4	1.94109	-1.32161	6.79869e-19	2.28213e-17
DARS2	0.570379	5.08991	6.85959e-19	2.29828e-17
SYNPO2	-2.01978	6.19508	6.93279e-19	2.31849e-17
TMEM200C	-1.81755	0.286536	7.36789e-19	2.45943e-17
ADGRA2	-1.10483	4.58604	7.40955e-19	2.46875e-17
RASGEF1B	-0.746235	3.97691	7.67878e-19	2.55373e-17
RRP15	0.413774	4.64861	7.72258e-19	2.56355e-17
EBF2	-1.33792	0.351222	7.75174e-19	2.5685e-17
SPDYC	3.22549	0.54893	7.85175e-19	2.59685e-17
EIF3J	0.427101	6.37323	8.23049e-19	2.71712e-17
SPI1	-0.964812	4.44469	8.50812e-19	2.80363e-17
DARS1	0.462345	6.67099	8.6184e-19	2.83478e-17
GUCY1B1	-1.0335	3.54809	8.81428e-19	2.89391e-17
NOP58	0.515533	6.38419	9.28183e-19	3.04187e-17
GPR34	-1.09466	1.68535	9.57782e-19	3.13316e-17
SCGN	5.34129	-0.102851	1.00478e-18	3.28096e-17
MMP11	-1.60521	7.15506	1.00841e-18	3.28684e-17
RHBDL3	-1.77398	1.53573	1.0692e-18	3.47866e-17
BPI	-1.5705	-2.41552	1.07517e-18	3.49179e-17
PHYHIP	1.49661	1.54861	1.08314e-18	3.51134e-17
WNT6	-1.87884	0.512768	1.0975e-18	3.55149e-17
IL4I1	-1.1881	3.52271	1.13162e-18	3.65532e-17
MYL4	-2.29595	1.17339	1.14321e-18	3.68615e-17
CD52	-1.18101	3.88463	1.17353e-18	3.77713e-17
GRAP2	-1.21384	1.56235	1.19011e-18	3.82364e-17
UBE3D	0.571356	1.88909	1.24276e-18	3.98375e-17
DHODH	0.522694	3.40451	1.24437e-18	3.98375e-17
NDUFAB1	0.589048	5.68281	1.33648e-18	4.27105e-17
DCT	-3.29428	-0.388614	1.39198e-18	4.4405e-17
KRT20	3.27027	-0.719913	1.41182e-18	4.49583e-17
PARVG	-1.05494	3.17951	1.41681e-18	4.50375e-17
GPR174	-1.68994	-0.901551	1.42032e-18	4.50694e-17
SIGLEC8	-1.58281	-0.311634	1.46119e-18	4.62848e-17
CD1C	-1.29564	0.920183	1.47356e-18	4.65945e-17
MEGF8	-0.666062	5.67478	1.4934e-18	4.71392e-17
KIT	-1.35097	2.88083	1.50373e-18	4.73821e-17
PGAM5	0.462028	6.29836	1.55881e-18	4.90316e-17
ANKRD55	-1.27003	-2.39055	1.59976e-18	5.02319e-17
ALB	3.12191	0.667163	1.65108e-18	5.17529e-17
SYNDIG1	-1.76028	1.71194	1.68262e-18	5.265e-17
LRRC15	-1.76262	5.73588	1.743e-18	5.44446e-17
GNG2	-0.95411	3.6047	1.79193e-18	5.5808e-17
BTNL9	-2.11907	2.81775	1.79285e-18	5.5808e-17
BACH2	-1.1155	2.55414	1.79704e-18	5.58417e-17
PPFIA2	-1.44137	-1.88479	1.89682e-18	5.88407e-17
KLRB1	-1.31242	0.802794	2.00503e-18	6.20905e-17
APBB1	-0.978221	3.18831	2.04399e-18	6.31882e-17
CARD8	-0.514498	3.80272	2.05322e-18	6.33647e-17
FRMD4A	-0.815927	4.00615	2.20432e-18	6.79112e-17
MRPL15	0.610675	5.89852	2.31439e-18	7.11805e-17
MRPS23	0.496834	5.46033	2.32243e-18	7.13059e-17
HHIPL1	-1.07484	2.10829	2.33649e-18	7.16152e-17
FAT4	-1.33599	2.70966	2.37708e-18	7.27356e-17
GHSR	-4.6393	-2.10952	2.4046e-18	7.34526e-17
GEM	-1.16299	4.42172	2.41171e-18	7.35448e-17
NLRC3	-1.03505	2.22801	2.45945e-18	7.48737e-17
TRIM7	0.888955	4.58135	2.4974e-18	7.59007e-17
ZG16B	-2.70732	4.44729	2.51643e-18	7.635e-17
MARCHF1	-0.840586	3.00054	2.5328e-18	7.67174e-17
KLRG1	-1.18627	-0.722911	2.54453e-18	7.69431e-17
SEC14L6	-1.46411	-1.66782	2.67089e-18	8.06286e-17
CLECL1	-1.24206	-1.23399	2.67677e-18	8.06707e-17
MRPS9	0.497593	4.8436	2.85954e-18	8.60348e-17
FERMT3	-1.00699	4.48135	2.89699e-18	8.70161e-17
SMYD5	0.432624	5.01856	2.92832e-18	8.78106e-17
TMEM47	-1.05763	3.14127	2.97324e-18	8.90091e-17
CCDC58	0.668065	4.04233	2.98551e-18	8.9228e-17
COL19A1	-2.78935	0.291163	3.0023e-18	8.95812e-17
FCGR2B	-1.01596	2.12997	3.04582e-18	9.07291e-17
SH3RF3	-0.971288	3.45228	3.11213e-18	9.25511e-17
SLA	-1.03946	3.94976	3.23669e-18	9.60966e-17
CCT5	0.549482	8.30901	3.49925e-18	1.03721e-16
TMEM273	-0.914398	1.90059	3.51408e-18	1.03989e-16
SLIT3	-1.32915	4.60748	3.54218e-18	1.04649e-16
DKC1	0.515356	6.81127	3.62547e-18	1.06916e-16
PTGER2	-1.32806	0.602189	3.63083e-18	1.06916e-16
FH	0.436386	6.19436	3.83319e-18	1.12691e-16
TIPIN	0.57337	3.08496	3.91894e-18	1.15024e-16
MYOCD	-1.53165	-1.32833	4.02795e-18	1.18031e-16
GART	0.451733	6.57961	4.11507e-18	1.20388e-16
HMBS	0.632032	4.79166	4.32123e-18	1.26214e-16
CGNL1	-1.46075	3.13647	4.40795e-18	1.28538e-16
TMEM150C	-1.33005	2.9328	4.43699e-18	1.29175e-16
SEH1L	0.561	5.77375	4.48897e-18	1.30477e-16
SEMA4C	-0.976968	5.88582	4.74564e-18	1.37715e-16
CCT3	0.459128	8.46688	4.78849e-18	1.38703e-16
MEOX2	-1.50711	0.517914	4.79603e-18	1.38703e-16
LGALS2	-1.18638	1.32377	4.80281e-18	1.38703e-16
PPIL1	0.540289	5.40636	4.87332e-18	1.40514e-16
FNBP1	-0.642246	5.31611	5.00126e-18	1.43972e-16
PRDX3	0.455409	6.43178	5.41364e-18	1.55594e-16
ANK2	-1.41599	2.47102	5.42708e-18	1.55732e-16
AMPH	-1.36083	1.01168	5.48332e-18	1.57095e-16
ARID5A	-0.617632	4.63459	5.68864e-18	1.62719e-16
KANK2	-0.694481	5.23711	5.81534e-18	1.66079e-16
SHE	-1.21323	2.17993	6.38166e-18	1.81963e-16
UTS2R	-1.89058	-2.56145	6.97079e-18	1.98447e-16
IL1R1	-0.823007	6.07292	7.06916e-18	2.0093e-16
CDC123	0.486394	6.07451	7.10168e-18	2.01535e-16
SLC7A7	-1.00998	3.75429	7.14888e-18	2.02555e-16
GPR82	-1.13545	-0.270612	7.18212e-18	2.03177e-16
CXCL12	-1.36465	5.10382	7.20555e-18	2.0352e-16
DCLK2	-0.988963	0.899342	7.25947e-18	2.04722e-16
CEP55	0.690965	5.68349	7.55028e-18	2.12589e-16
IRX6	-2.39888	1.83049	7.63753e-18	2.1471e-16
EIPR1	0.41056	4.98501	7.68457e-18	2.15695e-16
GTPBP4	0.502238	6.20681	8.23289e-18	2.30726e-16
FCMR	-0.989427	2.83266	8.53558e-18	2.38837e-16
OXER1	-1.4176	0.15901	8.62731e-18	2.41029e-16
ZBTB47	-0.763704	3.76006	8.70997e-18	2.42961e-16
C1QTNF7	-1.45073	-0.962155	8.7683e-18	2.44209e-16
GLRX3	0.517805	6.57445	8.86391e-18	2.46491e-16
IMP4	0.472021	6.00884	8.90831e-18	2.47343e-16
UQCRHL	1.11915	1.60029	8.98143e-18	2.48989e-16
SUCLG1	0.469752	6.19199	9.08235e-18	2.51341e-16
ALOX5AP	-0.923519	3.71837	9.09419e-18	2.51341e-16
COL3A1	-1.50058	11.8267	9.12061e-18	2.51684e-16
WDR43	0.488783	6.11686	9.51496e-18	2.62164e-16
REEP6	1.08966	3.4224	9.87545e-18	2.71681e-16
CYS1	-1.28587	1.86676	1.0369e-17	2.84822e-16
CTSK	-1.18815	6.63615	1.06527e-17	2.92169e-16
PLK1	0.616896	5.95994	1.07162e-17	2.93464e-16
TSPY1	6.01428	-2.76628	1.08432e-17	2.9649e-16
PA2G4	0.495931	7.71068	1.10716e-17	3.02276e-16
PDGFRL	-1.41368	2.92144	1.11252e-17	3.03279e-16
BHMT2	-1.19473	-0.40931	1.15443e-17	3.13881e-16
TRAF1	-0.934299	4.15721	1.1549e-17	3.13881e-16
ALG8	0.636954	4.78965	1.18439e-17	3.21411e-16
TNFRSF13B	-1.96015	-0.732167	1.26619e-17	3.43092e-16
TCF4	-0.807418	6.09126	1.27217e-17	3.44195e-16
MS4A2	-1.41353	0.190382	1.2894e-17	3.48331e-16
TOMM34	0.514232	5.48808	1.30973e-17	3.53294e-16
F2	2.72333	-1.78522	1.34806e-17	3.63088e-16
MRPL13	0.592673	5.53774	1.41448e-17	3.8041e-16
RSL24D1	0.513114	6.20009	1.4253e-17	3.82747e-16
GTF2A2	0.497775	5.22662	1.46449e-17	3.92685e-16
C4A	-1.33181	1.21943	1.4751e-17	3.94941e-16
DCHS2	-1.87763	0.651869	1.49256e-17	3.99022e-16
MYC	0.750391	7.77181	1.5118e-17	4.03141e-16
MAP1A	-1.30738	4.43028	1.51245e-17	4.03141e-16
NCL	0.443496	9.54879	1.55169e-17	4.12438e-16
RCAN2	-1.1168	3.05027	1.55191e-17	4.12438e-16
CHI3L2	-1.56415	3.31805	1.57283e-17	4.17379e-16
PNMA8B	-1.31263	0.846483	1.5876e-17	4.20679e-16
EBNA1BP2	0.57127	6.51197	1.63874e-17	4.3359e-16
KCNH6	3.63104	-0.332784	1.6949e-17	4.47791e-16
MRTO4	0.579891	6.11987	1.77306e-17	4.67755e-16
EBPL	0.661414	5.06824	1.84304e-17	4.85506e-16
DPYSL2	-0.694321	5.82876	1.92582e-17	5.06568e-16
RPF2	0.503505	5.20474	1.93229e-17	5.0753e-16
PAPSS2	-1.02857	4.29116	1.98761e-17	5.21299e-16
SORBS1	-1.18672	3.34676	2.01128e-17	5.26738e-16
TIMM17A	0.459827	5.79999	2.02347e-17	5.2916e-16
NDUFAF4	0.656299	3.77632	2.10892e-17	5.50707e-16
DPH5	0.517124	4.02331	2.14384e-17	5.59013e-16
SAAL1	0.57566	3.76298	2.166e-17	5.63974e-16
ITGAL	-1.2367	4.19779	2.27971e-17	5.92725e-16
SUCLA2	0.645305	5.33646	2.34924e-17	6.09921e-16
EMC8	0.437535	4.88646	2.37571e-17	6.15906e-16
TMEM132C	-2.14893	-1.62736	2.38897e-17	6.18393e-16
AIMP2	0.508218	4.70302	2.39218e-17	6.18393e-16
PTGIR	-1.00441	1.43909	2.40189e-17	6.20011e-16
OPRL1	-0.900116	0.602218	2.54348e-17	6.5562e-16
TDRD15	4.45482	-1.76712	2.61322e-17	6.72633e-16
MRPL1	0.593388	4.24819	2.62268e-17	6.74105e-16
ITM2A	-1.07237	3.00289	2.7042e-17	6.94065e-16
COL23A1	-1.38375	2.32161	2.71858e-17	6.96763e-16
RGPD3	-1.47381	-2.41503	2.7675e-17	7.08292e-16
S1PR1	-0.86467	3.42022	2.92262e-17	7.4693e-16
MRPL48	0.675979	4.56462	3.02076e-17	7.70915e-16
MRRF	0.514799	5.28844	3.20361e-17	8.16422e-16
ATP5F1C	0.497262	7.14301	3.24409e-17	8.25569e-16
ENPP1	-1.28937	2.4792	3.27289e-17	8.31721e-16
JAK1	-0.525202	7.36852	3.29462e-17	8.36061e-16
IQGAP2	-1.1079	3.1187	3.33367e-17	8.44781e-16
BRIX1	0.566015	5.54588	3.36532e-17	8.516e-16
FEZF2	-4.69946	-2.84937	3.39306e-17	8.57415e-16
RASGRP2	-1.00989	1.67509	3.39817e-17	8.57502e-16
CNTN4	-1.61643	0.645402	3.48258e-17	8.77571e-16
METTL5	0.502426	4.87609	3.52863e-17	8.87932e-16
PDE4B	-1.15113	4.31564	3.60039e-17	9.04725e-16
PBXIP1	-0.582367	6.54378	3.62851e-17	9.08582e-16
RYR3	-1.47685	2.29935	3.62932e-17	9.08582e-16
DAAM2	-1.11135	2.87208	3.63089e-17	9.08582e-16
MS4A1	-2.24131	2.15086	3.69248e-17	9.22709e-16
SF3B6	0.513425	6.12633	3.7941e-17	9.46789e-16
MRPS28	0.551751	3.9368	3.83156e-17	9.54811e-16
CFP	-1.09979	1.13534	3.87163e-17	9.63463e-16
P2RY12	-1.55327	-1.3112	3.88315e-17	9.64996e-16
DEFB118	-4.51394	-2.99396	3.89031e-17	9.6544e-16
PLA2G2D	-2.15263	1.55361	3.89626e-17	9.65585e-16
MPHOSPH6	0.618766	4.85537	3.97937e-17	9.84825e-16
GAS1	-1.06139	4.56005	3.98722e-17	9.85414e-16
MRPL32	0.53948	5.26791	4.03467e-17	9.95772e-16
C1orf131	0.465447	3.88404	4.05576e-17	9.99605e-16
HTN3	4.98091	-0.614725	4.06922e-17	1.00155e-15
DCAF13	0.515889	5.9762	4.32481e-17	1.06301e-15
DLGAP5	0.645527	5.09337	4.33231e-17	1.0634e-15
CD19	-1.82815	0.86709	4.44016e-17	1.08838e-15
OLFML3	-1.17453	4.80078	4.47597e-17	1.09567e-15
NUAK1	-0.947315	4.97603	4.48674e-17	1.09681e-15
IQSEC3	-1.38533	0.398708	4.54464e-17	1.10946e-15
UTP18	0.394185	5.40838	4.59338e-17	1.11984e-15
THY1	-1.06832	6.61019	4.61248e-17	1.12297e-15
CEBPZ	0.391708	5.82471	4.78918e-17	1.16442e-15
TMEM69	0.385472	4.9938	4.83879e-17	1.17489e-15
DERL3	-1.46344	4.42318	4.86056e-17	1.17859e-15
VDAC1	0.451832	7.86948	4.97931e-17	1.20576e-15
UBE2QL1	-1.40953	2.09813	5.03982e-17	1.21877e-15
COL1A1	-1.42011	12.4863	5.14326e-17	1.24211e-15
ZNF43	-1.1156	1.4867	5.19864e-17	1.25381e-15
GIMAP5	-1.11217	-0.19167	5.22257e-17	1.25789e-15
MRPL18	0.461378	5.72675	5.30451e-17	1.27592e-15
MMRN1	-1.63084	1.94525	5.50648e-17	1.32273e-15
SCN7A	-1.80275	-1.77072	5.524e-17	1.32343e-15
BHLHE22	-1.31953	-0.295991	5.5241e-17	1.32343e-15
LY86	-1.0426	1.54277	5.65434e-17	1.35283e-15
AMZ2	0.376201	5.75184	5.82365e-17	1.39149e-15
UBASH3A	-1.27715	0.939337	5.87791e-17	1.40259e-15
NCR3	-1.32251	-1.10208	5.95606e-17	1.41936e-15
PIEZO2	-1.29241	2.28105	6.12731e-17	1.45824e-15
TFB1M	0.621159	3.2491	6.14602e-17	1.46075e-15
KCNA5	-1.57998	-2.11823	6.15954e-17	1.46204e-15
FGF4	-3.97365	-2.3636	6.40766e-17	1.51893e-15
HMCN1	-1.42621	4.70638	6.63019e-17	1.56961e-15
PTGDS	-1.47142	4.08609	6.63895e-17	1.56962e-15
RUSC2	-0.789888	4.44215	6.65789e-17	1.57203e-15
TFEC	-1.13263	1.75662	6.79399e-17	1.60044e-15
SDHB	0.416657	6.2037	6.79602e-17	1.60044e-15
SGCD	-1.6612	3.66344	6.85583e-17	1.61242e-15
H6PD	-0.602706	6.52207	6.95261e-17	1.63305e-15
TSHR	-1.87997	-1.17048	6.96662e-17	1.6342e-15
MNDA	-1.06996	2.95274	7.0134e-17	1.64304e-15
TDRD6	-1.00038	0.136734	7.03358e-17	1.64562e-15
FGFR1	-1.10214	5.44857	7.58429e-17	1.77216e-15
COA4	0.658508	5.46711	7.61285e-17	1.77653e-15
FLI1	-0.819553	3.64615	7.84178e-17	1.82549e-15
RUVBL1	0.527019	6.42417	7.84295e-17	1.82549e-15
JAML	-1.03373	3.43663	8.0018e-17	1.86006e-15
PRMT5	0.514161	6.15531	8.22362e-17	1.90915e-15
CPQ	-0.901809	4.03597	8.54349e-17	1.98086e-15
ORAI2	-0.793964	4.78467	8.57041e-17	1.98454e-15
CD27	-1.32984	2.69029	8.62972e-17	1.99571e-15
LAIR1	-1.02907	3.9338	8.76001e-17	2.02324e-15
GFI1B	-1.73622	-2.98875	8.78509e-17	2.02643e-15
OMD	-1.7936	2.24473	8.84601e-17	2.03787e-15
PNMA2	-1.4439	0.733915	9.16332e-17	2.10827e-15
EIF3M	0.54881	7.30062	9.32714e-17	2.14322e-15
EBF4	-1.02871	3.34991	9.75829e-17	2.23943e-15
COL6A2	-1.15394	9.83032	9.85125e-17	2.25788e-15
GXYLT2	-1.21472	2.89135	9.91892e-17	2.2705e-15
FHL5	-1.313	-0.541689	1.01329e-16	2.31604e-15
COL1A2	-1.40355	11.6258	1.01436e-16	2.31604e-15
COL6A1	-1.14263	9.57495	1.02664e-16	2.34109e-15
GFRA2	-1.19453	0.226707	1.03501e-16	2.3572e-15
IMMT	0.327521	6.62094	1.03898e-16	2.36326e-15
MXRA8	-1.11703	5.83655	1.04513e-16	2.37423e-15
RTL5	-1.18908	1.64093	1.05286e-16	2.38879e-15
MDH2	0.477151	7.97736	1.05622e-16	2.39339e-15
FAM210A	0.610414	4.77315	1.09075e-16	2.46852e-15
PCDH18	-1.05713	3.02243	1.13418e-16	2.5636e-15
MITF	-1.01185	2.5141	1.13994e-16	2.57338e-15
ADAM12	-1.29221	6.02457	1.14965e-16	2.59205e-15
PWP1	0.395267	5.99682	1.17164e-16	2.63832e-15
LY6H	-2.11574	-0.50058	1.227e-16	2.75952e-15
FILIP1L	-0.961318	4.92832	1.28065e-16	2.87659e-15
NTNG2	-0.915199	0.506479	1.31408e-16	2.94799e-15
TFB2M	0.463095	4.20978	1.33034e-16	2.97973e-15
CD300LG	-1.57171	-2.75989	1.33154e-16	2.97973e-15
RGS5	-1.06485	5.2771	1.33509e-16	2.98397e-15
SCUBE2	-1.59432	2.58316	1.34388e-16	2.9999e-15
PFDN2	0.580471	5.89658	1.34574e-16	3.00033e-15
POLR1B	0.529211	5.03625	1.39214e-16	3.09993e-15
LTBP2	-0.912577	7.30673	1.43181e-16	3.18432e-15
SCML4	-1.47392	-0.143473	1.45805e-16	3.2356e-15
COL6A5	-1.92097	-0.334466	1.45847e-16	3.2356e-15
CD96	-1.07607	2.82333	1.53211e-16	3.39121e-15
NELFCD	0.385257	6.47789	1.53312e-16	3.39121e-15
CCDC86	0.629066	5.59732	1.53426e-16	3.39121e-15
HSPA9	0.403868	7.97586	1.57724e-16	3.48192e-15
NIBAN3	-1.56783	-0.52656	1.58202e-16	3.48819e-15
SLC18A1	-1.81149	-3.37041	1.58531e-16	3.49117e-15
SH3BP5	-1.03165	2.60395	1.62412e-16	3.57227e-15
CCDC141	-1.4645	-0.463785	1.65187e-16	3.62887e-15
CLEC10A	-1.30663	2.01142	1.65514e-16	3.63163e-15
RTL3	-1.41235	-2.76779	1.69287e-16	3.70989e-15
CPSF3	0.358769	5.69298	1.70034e-16	3.72173e-15
SSPN	-1.01335	3.94036	1.71826e-16	3.75636e-15
MRPL46	0.533377	3.58229	1.72248e-16	3.76102e-15
FAM136A	0.457983	5.41418	1.77317e-16	3.86701e-15
PLEKHO1	-0.738225	5.2739	1.79467e-16	3.90916e-15
GPATCH4	0.522306	5.35625	1.80104e-16	3.91829e-15
AC005747.1	-1.09711	4.81251	1.84479e-16	4.00864e-15
MYCBP	0.415409	4.67302	1.8571e-16	4.0305e-15
SLC22A16	-1.5273	-1.99679	1.86817e-16	4.04584e-15
LMCD1	-0.906967	4.58798	1.86866e-16	4.04584e-15
SEPTIN6	-0.683588	4.68653	1.94546e-16	4.20707e-15
CD3G	-1.26497	2.16302	1.98234e-16	4.28165e-15
RCC1L	0.427629	5.96646	2.03977e-16	4.40042e-15
MAP1LC3C	-1.28584	-2.13921	2.0617e-16	4.43773e-15
GAL3ST3	-3.52807	-2.95733	2.062e-16	4.43773e-15
PHYHD1	1.67064	3.44449	2.0778e-16	4.46641e-15
PPAT	0.554599	4.39398	2.08693e-16	4.48067e-15
TANGO6	0.482623	4.21728	2.11244e-16	4.53003e-15
RGL1	-0.699564	4.22431	2.12034e-16	4.54156e-15
CD200	-1.28339	3.27743	2.20474e-16	4.71673e-15
POLR3K	0.558293	3.98163	2.21079e-16	4.72405e-15
TCEAL5	-2.44782	-2.29561	2.24602e-16	4.79114e-15
ADAMDEC1	-1.49759	2.92392	2.24751e-16	4.79114e-15
CCNB2	0.62149	5.39127	2.31123e-16	4.92114e-15
SLC22A11	2.05305	-1.94405	2.43986e-16	5.18889e-15
COX10	0.395483	4.23118	2.46147e-16	5.22866e-15
AKR7A3	1.29417	-0.130786	2.47636e-16	5.25408e-15
CSF1	-0.824928	5.32352	2.48434e-16	5.26482e-15
PLEKHO2	-0.559837	5.23513	2.48866e-16	5.26777e-15
TSPY10	5.57467	-3.22929	2.52912e-16	5.34711e-15
MRPS7	0.462847	6.13549	2.60786e-16	5.50711e-15
STAB1	-0.842977	5.62142	2.62985e-16	5.54704e-15
ACY1	0.67404	1.69049	2.73546e-16	5.76305e-15
AC008878.3	-2.26404	-3.97293	2.73988e-16	5.76561e-15
UCN3	4.56436	-1.5833	2.7732e-16	5.82891e-15
PTCH2	-1.66098	0.99725	2.78688e-16	5.85082e-15
IGHV3OR16-9	-2.43203	-0.94076	2.86389e-16	5.99866e-15
PODXL	-0.897843	5.73988	2.86397e-16	5.99866e-15
ZNF469	-1.29721	4.67634	2.88554e-16	6.03682e-15
SPARCL1	-0.961047	6.36084	2.89721e-16	6.0542e-15
MRPL3	0.446563	6.68911	2.97026e-16	6.19965e-15
MTX2	0.461757	5.22679	2.97928e-16	6.21126e-15
GLUD1	0.495841	7.38408	2.98776e-16	6.22173e-15
CCN2	-1.13279	7.18418	3.0249e-16	6.29179e-15
ABCA8	-1.64726	1.5918	3.07774e-16	6.3943e-15
METTL2A	0.36983	4.01865	3.09945e-16	6.43198e-15
SLC24A4	-1.02417	-0.976253	3.10808e-16	6.44247e-15
NTRK3	-1.80359	0.329847	3.17799e-16	6.57978e-15
RRS1	0.576954	5.22423	3.27675e-16	6.77646e-15
TENT5C	-1.3877	4.34982	3.30007e-16	6.81686e-15
PSMD14	0.398558	6.5601	3.32533e-16	6.85885e-15
AIMP1	0.393161	5.59428	3.32802e-16	6.85885e-15
RGS16	-0.956881	3.63121	3.66965e-16	7.55427e-15
SCARF2	-1.15853	3.51411	3.70592e-16	7.62022e-15
NUP35	0.506926	3.73149	3.71852e-16	7.6374e-15
TPSAB1	-1.20959	3.21419	3.74528e-16	7.68359e-15
NOLC1	0.471724	7.34242	3.78512e-16	7.75648e-15
FAM110B	-1.14111	1.88799	3.79821e-16	7.77444e-15
MAP3K3	-0.482434	4.72512	3.91843e-16	8.0114e-15
ALK	-1.51653	-1.45137	4.00214e-16	8.16408e-15
SCUBE3	-2.22792	3.57331	4.00218e-16	8.16408e-15
BMP8A	-1.14586	-0.103279	4.02459e-16	8.20051e-15
TIE1	-0.814068	4.07387	4.08261e-16	8.3093e-15
TLR4	-1.10537	3.0192	4.09095e-16	8.31687e-15
COA6	0.684768	4.71121	4.13689e-16	8.40077e-15
PDIA2	2.65127	1.64556	4.176e-16	8.47064e-15
TYR	-3.2201	-3.01119	4.20212e-16	8.51402e-15
WAS	-0.93377	3.29762	4.37777e-16	8.85994e-15
COL6A6	-1.59386	0.838411	4.73725e-16	9.57669e-15
SLC25A3	0.382077	8.53564	4.77245e-16	9.63704e-15
SLC14A2	-1.30239	-2.64586	4.94279e-16	9.96982e-15
HHIP	-2.22458	0.566422	4.95742e-16	9.98813e-15
PPA1	0.530654	7.19937	4.97113e-16	1.00045e-14
SLC7A3	-2.61788	-3.1884	4.97707e-16	1.00053e-14
STIP1	0.471965	7.89564	5.03958e-16	1.01197e-14
RFLNA	-1.52936	1.64545	5.05652e-16	1.01424e-14
ATP8A1	-1.06315	2.32159	5.08218e-16	1.01825e-14
OTULINL	-0.731843	2.71385	5.13861e-16	1.02841e-14
SIGLEC10	-1.14529	3.04675	5.15168e-16	1.02988e-14
TMEM26	-1.08525	0.405993	5.31846e-16	1.06204e-14
NME1	0.660683	6.14768	5.38268e-16	1.07367e-14
PDF	0.577557	1.1765	5.64486e-16	1.12472e-14
C1QTNF1	-0.93668	5.62787	5.77528e-16	1.14943e-14
TSPY9P	4.94735	-3.62472	5.86419e-16	1.16584e-14
SLAMF8	-0.982114	3.97133	6.13831e-16	1.21899e-14
TMEM139	1.82968	0.102668	6.20877e-16	1.23162e-14
PLPPR3	-2.4443	-1.49032	6.23173e-16	1.23482e-14
MAP6	-1.35623	0.442555	6.25903e-16	1.23886e-14
CREBRF	-0.568886	3.86179	6.27666e-16	1.24099e-14
GUCY1A1	-1.03526	3.95245	6.2942e-16	1.24309e-14
PSMA3	0.504183	6.59626	6.49799e-16	1.28193e-14
RTN1	-1.22874	1.82784	6.52708e-16	1.28626e-14
PTPRB	-0.790445	3.55573	6.87973e-16	1.35383e-14
ATP5PB	0.443178	7.02398	6.88504e-16	1.35383e-14
VDAC3	0.565234	6.39192	6.91786e-16	1.3588e-14
TFF3	-2.5466	4.00878	6.97424e-16	1.36751e-14
MDH1	0.398887	6.99706	6.97739e-16	1.36751e-14
PCBP3	-1.22158	1.40283	7.0664e-16	1.38345e-14
KLHL6	-0.967426	3.27604	7.07457e-16	1.38354e-14
FAM83D	0.753424	5.67987	7.12786e-16	1.39245e-14
GPR18	-1.27593	-0.679115	7.17562e-16	1.40026e-14
FIBCD1	2.22134	2.81664	7.33434e-16	1.42968e-14
FARSA	0.394791	6.49145	7.57779e-16	1.47554e-14
ICAM3	-1.16925	1.16721	7.70635e-16	1.49895e-14
KEL	-2.34706	0.777488	7.76383e-16	1.5085e-14
DLC1	-0.872784	4.01813	7.82165e-16	1.51809e-14
SYNE3	-0.794464	3.23999	7.98845e-16	1.54879e-14
TMEM176A	-0.967503	4.31498	8.04113e-16	1.55733e-14
NUDCD2	0.423271	4.40857	8.05478e-16	1.5583e-14
SLC45A1	-1.02362	-0.155093	8.11871e-16	1.56898e-14
TBRG4	0.508685	6.53123	8.1813e-16	1.57938e-14
LY9	-1.2767	1.24917	8.20587e-16	1.58112e-14
GRPEL1	0.545965	5.59123	8.20789e-16	1.58112e-14
ISLR	-1.2801	6.31786	8.24515e-16	1.5866e-14
CD48	-1.14599	3.32755	8.44666e-16	1.62364e-14
DUS4L	0.549735	2.94408	8.53192e-16	1.63827e-14
MFAP4	-1.44476	4.7335	8.56556e-16	1.64298e-14
ARHGAP20	-1.19112	0.768448	8.63755e-16	1.65503e-14
LIMD2	-0.78639	4.36096	8.836e-16	1.69125e-14
FN1	-1.49381	11.1131	8.88602e-16	1.69901e-14
NOC3L	0.435971	4.46161	8.93075e-16	1.70575e-14
KCNJ6	-1.43098	-1.6236	9.10112e-16	1.73645e-14
NUDCD1	0.539539	4.96829	9.20272e-16	1.75398e-14
INSL6	3.03711	-2.95538	9.27228e-16	1.76536e-14
GIMAP4	-0.904272	3.9182	9.35433e-16	1.7791e-14
FARS2	0.545367	4.15654	9.78665e-16	1.85936e-14
TIMM44	0.476116	5.33576	9.81529e-16	1.86283e-14
EIF2A	0.447667	6.72842	9.93478e-16	1.88353e-14
PDE1B	-0.832721	0.747186	1.02754e-15	1.94605e-14
PCOLCE	-1.09496	6.10316	1.03012e-15	1.94889e-14
MUC22	2.81527	0.0761037	1.04367e-15	1.97245e-14
AQP1	-0.812271	6.06962	1.04868e-15	1.97983e-14
SPR	0.603567	4.90141	1.0583e-15	1.99591e-14
TMEM176B	-1.00031	5.28423	1.07019e-15	2.01621e-14
NR5A1	3.23095	2.61436	1.07826e-15	2.02929e-14
CCR5	-1.20662	3.09886	1.12206e-15	2.10952e-14
TBXAS1	-0.807375	3.17574	1.13804e-15	2.13733e-14
PTGER1	1.73607	-1.30317	1.14345e-15	2.14526e-14
GTF2E2	0.527504	5.28853	1.15125e-15	2.15764e-14
FNDC1	-1.5342	5.25481	1.16994e-15	2.19038e-14
CD3E	-1.11971	4.16094	1.17158e-15	2.19117e-14
WDR75	0.414046	5.59559	1.19824e-15	2.23871e-14
ENPP3	-1.51781	-1.54913	1.22153e-15	2.27985e-14
FCRL6	-1.3438	-0.865429	1.26864e-15	2.36533e-14
NUFIP1	0.471385	3.28419	1.28622e-15	2.39561e-14
FGL2	-1.14233	4.49761	1.28968e-15	2.39958e-14
MOCS2	0.501683	4.63292	1.30884e-15	2.43272e-14
SCT	-1.75636	0.0230332	1.32089e-15	2.45257e-14
DMD	-1.19729	4.09619	1.46806e-15	2.72303e-14
ABCD2	-1.31124	-0.492331	1.57853e-15	2.92491e-14
BOC	-1.01334	3.79973	1.59568e-15	2.95366e-14
SDHD	0.462922	5.74979	1.64184e-15	3.03597e-14
AHSA1	0.484874	6.91994	1.65474e-15	3.05668e-14
SSC4D	0.981378	1.17996	1.66652e-15	3.07529e-14
PGM5	-1.37575	1.57966	1.71364e-15	3.159e-14
HECW2	-0.7417	3.04854	1.75883e-15	3.23897e-14
IGSF6	-0.949874	3.16827	1.76133e-15	3.24027e-14
SMAP2	-0.499455	5.55105	1.87999e-15	3.45504e-14
EIF5A	0.565715	9.4417	1.9256e-15	3.53246e-14
DCTPP1	0.571558	5.45243	1.92605e-15	3.53246e-14
EXOSC7	0.520906	4.95757	1.93853e-15	3.55174e-14
CLEC4F	-1.48059	-1.85207	1.94305e-15	3.5564e-14
GPR65	-0.963023	1.39157	1.97779e-15	3.6163e-14
SFR1	0.648501	3.15119	1.99109e-15	3.63693e-14
ARMC10	0.461204	4.95794	1.99645e-15	3.64302e-14
CTBP2	0.388665	5.89942	2.08397e-15	3.79887e-14
FCRLA	-1.47039	0.870927	2.19669e-15	4.00029e-14
POLR1C	0.516409	4.92737	2.22479e-15	4.04736e-14
GIMAP7	-1.00394	2.60206	2.30394e-15	4.18712e-14
NDUFAF2	0.655641	3.77789	2.33247e-15	4.23326e-14
SRSF1	0.295663	7.43769	2.33404e-15	4.23326e-14
TRARG1	-2.15597	-2.92719	2.33723e-15	4.23478e-14
APOD	-1.46791	4.12131	2.34292e-15	4.24082e-14
GALE	0.658087	5.39581	2.37292e-15	4.29082e-14
CRTAC1	-1.83955	1.96592	2.3994e-15	4.33105e-14
PRR29	-0.861396	0.0214932	2.39999e-15	4.33105e-14
CD6	-1.04767	3.31721	2.43006e-15	4.38093e-14
COLQ	-1.06757	-0.00733089	2.43861e-15	4.39193e-14
ZNF208	-1.48079	-2.20668	2.47058e-15	4.44507e-14
HLA-DQA1	-1.13714	6.77798	2.47632e-15	4.45095e-14
PEAK3	-0.951121	-0.971684	2.53762e-15	4.55658e-14
LCP1	-1.00423	7.06078	2.577e-15	4.62266e-14
SDC2	-1.1091	5.39319	2.60929e-15	4.67594e-14
NME2	0.533652	6.45361	2.65588e-15	4.75469e-14
TLR8	-1.27909	1.58802	2.68053e-15	4.79404e-14
KCNB2	-2.52103	-0.828984	2.84244e-15	5.07857e-14
AIFM1	0.428777	5.42732	2.85983e-15	5.10457e-14
BGN	-1.07188	9.02501	2.89877e-15	5.16895e-14
PALD1	-0.748588	3.73551	2.91622e-15	5.19491e-14
COL26A1	-2.0064	1.09144	2.97339e-15	5.28861e-14
IKZF4	-0.522648	2.74287	2.9747e-15	5.28861e-14
GLIPR2	-0.758166	4.50148	2.98634e-15	5.30406e-14
ODR4	0.385421	4.49713	2.99765e-15	5.31891e-14
RNASE4	-0.859464	-0.849595	3.11847e-15	5.52783e-14
ICAM2	-0.862576	2.05443	3.16807e-15	5.61023e-14
AURKA	0.613199	5.09247	3.17736e-15	5.62115e-14
ANGPTL1	-1.58777	0.650626	3.19436e-15	5.64566e-14
TRIP13	0.681819	5.02722	3.19946e-15	5.64914e-14
AC134669.1	-1.32001	-3.75762	3.21147e-15	5.66478e-14
CORO1A	-0.897948	5.77433	3.22885e-15	5.6864e-14
FPR3	-1.02654	4.27043	3.23005e-15	5.6864e-14
YRDC	0.410548	4.51792	3.24278e-15	5.70324e-14
CALHM5	-1.01928	3.06136	3.2476e-15	5.70614e-14
NPHS1	-2.26399	-1.90068	3.26276e-15	5.72718e-14
ASCL4	-2.71191	-1.42816	3.33554e-15	5.84923e-14
C4B	-1.33816	1.39401	3.37301e-15	5.90918e-14
C1QTNF3	-1.51176	2.16382	3.39848e-15	5.948e-14
ZNF660	-0.939242	-0.706489	3.41397e-15	5.9693e-14
CDH20	-1.42799	-0.951959	3.4357e-15	6.00147e-14
CTSS	-0.97062	6.17528	3.49833e-15	6.10495e-14
PCSK2	-3.21825	0.590681	3.57712e-15	6.23465e-14
FAM72A	0.648247	0.395261	3.58341e-15	6.23465e-14
ZC3H12B	-0.950447	-0.639934	3.58352e-15	6.23465e-14
ROR1	-1.18939	1.76839	3.58652e-15	6.23465e-14
KCNC1	-1.72576	-2.23298	3.59591e-15	6.2431e-14
CACNA2D2	-0.940385	0.221197	3.59832e-15	6.2431e-14
ST8SIA1	-1.03757	2.27679	3.63232e-15	6.29602e-14
IFFO1	-0.7571	2.85916	3.65144e-15	6.32308e-14
LHFPL6	-0.714825	4.54091	3.65584e-15	6.3246e-14
TRABD2B	-1.25624	0.75641	3.76468e-15	6.50664e-14
CCR7	-1.26517	2.85775	3.79007e-15	6.54424e-14
PTGFR	-1.43862	1.11984	3.81586e-15	6.58245e-14
ALDH1A2	-1.57558	0.97482	3.86379e-15	6.65875e-14
HSP90AB1	0.444967	10.5686	3.90478e-15	6.72296e-14
DKK2	-1.20772	0.704731	3.93046e-15	6.76069e-14
FCRL1	-2.02493	-1.46461	3.9779e-15	6.83576e-14
LAMB2	-0.672123	6.88266	4.04469e-15	6.9439e-14
RARRES2	-1.20935	4.79464	4.08588e-15	7.00793e-14
NUP93	0.408922	5.9825	4.13639e-15	7.0878e-14
EMID1	-1.43336	2.50554	4.2489e-15	7.27367e-14
NID2	-1.21389	4.30946	4.26789e-15	7.29923e-14
SLC3A2	0.635876	8.7028	4.28149e-15	7.31553e-14
FXN	0.539897	3.17946	4.30618e-15	7.35073e-14
HSD17B1	0.83937	2.94729	4.3273e-15	7.3798e-14
CYFIP2	-1.00729	3.94678	4.34136e-15	7.39675e-14
NLE1	0.501426	4.51976	4.41216e-15	7.5082e-14
ABCE1	0.477919	6.56462	4.41512e-15	7.5082e-14
DLD	0.450639	6.35719	4.45178e-15	7.5634e-14
MRPS18A	0.405333	4.52795	4.4792e-15	7.60282e-14
CXCR3	-1.33332	1.97617	4.49716e-15	7.6261e-14
ITGAX	-0.916615	4.22551	4.53394e-15	7.68123e-14
AUP1	0.416	7.2816	4.61019e-15	7.80306e-14
XCR1	-1.36237	1.15034	4.67084e-15	7.89828e-14
COL5A2	-1.18902	8.64247	4.68069e-15	7.9075e-14
FAT3	-1.84426	0.336838	4.70158e-15	7.93535e-14
MUC2	2.4981	1.29274	4.77962e-15	8.0595e-14
NFATC4	-0.879461	4.00969	4.89776e-15	8.25098e-14
NOBOX	4.29362	0.686218	4.93949e-15	8.31349e-14
QPCT	-0.970543	2.67769	5.01074e-15	8.42553e-14
XYLT1	-1.06369	4.34862	5.02617e-15	8.44359e-14
SNUPN	0.446284	3.73054	5.05741e-15	8.48815e-14
CAMKMT	0.538607	2.31947	5.19915e-15	8.7179e-14
BCS1L	0.497972	4.28467	5.24093e-15	8.77978e-14
SCIMP	-1.26889	1.30993	5.28455e-15	8.84461e-14
VSX2	-2.50031	-3.25312	5.3207e-15	8.89685e-14
LDHA	0.65827	10.3424	5.33232e-15	8.90799e-14
ACVRL1	-0.678483	3.99522	5.4313e-15	9.06493e-14
AGMAT	0.815439	1.69506	5.47823e-15	9.13478e-14
NDNF	-1.52907	0.448629	5.5589e-15	9.26072e-14
FSTL1	-0.911759	8.10628	5.5819e-15	9.29042e-14
CD2	-1.14554	3.90839	5.75576e-15	9.57094e-14
DDR2	-1.0854	4.56514	5.80875e-15	9.65014e-14
CCDC59	0.433988	4.53901	5.87773e-15	9.75573e-14
HKDC1	1.88748	2.38838	5.90734e-15	9.79583e-14
MTCH2	0.394764	6.56616	6.06415e-15	1.00466e-13
GALNT15	-1.25658	2.88197	6.08039e-15	1.00642e-13
ABCB1	-1.06016	0.968498	6.18443e-15	1.02271e-13
CGA	2.69936	-2.47185	6.23567e-15	1.03023e-13
TWIST1	-1.02996	3.5324	6.474e-15	1.06863e-13
COL4A4	-1.66281	2.34696	6.54821e-15	1.07989e-13
FKBP4	0.573439	7.91462	6.6881e-15	1.10194e-13
SRSF7	0.368661	6.67965	6.73348e-15	1.10841e-13
SIGLEC9	-0.881814	1.02896	6.78153e-15	1.11529e-13
SORD	0.601968	5.24614	6.80427e-15	1.11743e-13
COL9A2	-1.40561	4.32116	6.80694e-15	1.11743e-13
RCCD1	0.547721	3.89394	6.81748e-15	1.11814e-13
EXOSC8	0.507533	4.31825	6.85398e-15	1.1231e-13
ZBTB46	-0.581539	2.9107	6.92488e-15	1.13369e-13
MAN2B1	-0.436647	6.4454	7.06889e-15	1.15621e-13
CALHM2	-0.671638	3.84097	7.36601e-15	1.20372e-13
PMPCB	0.388799	5.58425	7.48207e-15	1.22157e-13
SHC3	-1.12221	1.54876	7.65368e-15	1.24846e-13
MAMDC2	-1.41466	2.3836	7.66712e-15	1.24952e-13
AOAH	-1.12764	3.02327	7.74046e-15	1.26033e-13
KCNA1	-2.14073	-1.59402	7.75636e-15	1.26178e-13
ACSS3	-1.1567	0.567933	8.17194e-15	1.32818e-13
PLCXD2	1.46056	1.7018	8.24739e-15	1.33923e-13
LAMA4	-0.88802	6.18445	8.3323e-15	1.3518e-13
TCL1A	-1.91669	0.341846	8.34291e-15	1.3523e-13
AOC3	-1.00129	2.84222	8.47332e-15	1.37172e-13
RASAL3	-0.936745	3.21845	8.47797e-15	1.37172e-13
ABI3	-0.85253	3.52041	8.49008e-15	1.37245e-13
DHH	-1.19729	-2.12131	8.52632e-15	1.37707e-13
STAMBP	0.341481	5.65407	8.60553e-15	1.38862e-13
MTHFD1L	0.610476	5.58034	8.64583e-15	1.39387e-13
NCF4	-0.846786	3.11462	8.94248e-15	1.4404e-13
ARRDC2	-0.711303	4.94562	9.22513e-15	1.4846e-13
ADORA2B	0.649247	4.4096	9.71124e-15	1.56143e-13
PRRG3	-1.9735	0.808523	9.784e-15	1.57094e-13
SPATA31D3	4.71794	-3.81482	9.78781e-15	1.57094e-13
COPS5	0.421987	6.04368	9.80748e-15	1.57269e-13
SH2D1A	-1.2508	1.29947	9.81703e-15	1.57282e-13
ADGRD1	-1.27876	1.35488	9.8472e-15	1.57625e-13
FAM216A	0.728785	2.03941	9.95083e-15	1.59142e-13
COL8A1	-1.32209	5.3989	9.96405e-15	1.59212e-13
CDK15	-1.10839	-0.861678	1.00515e-14	1.60467e-13
CABCOCO1	-1.41857	-2.71255	1.02091e-14	1.62838e-13
GEMIN6	0.538022	3.59071	1.02752e-14	1.63748e-13
RRP9	0.557428	4.78964	1.03196e-14	1.6431e-13
DOK3	-0.750317	2.90073	1.08033e-14	1.71859e-13
CD300LB	-1.14068	-0.28413	1.09044e-14	1.73314e-13
GP5	-1.19056	-2.99816	1.10484e-14	1.75448e-13
SLC27A6	-2.0638	-0.444774	1.11388e-14	1.76728e-13
RPL26L1	0.497618	4.26919	1.11712e-14	1.77085e-13
UTRN	-0.785174	5.88191	1.12954e-14	1.78897e-13
MRPS22	0.446441	5.41936	1.15112e-14	1.82155e-13
GRSF1	0.350896	6.70465	1.17384e-14	1.85586e-13
HNMT	-0.865472	2.71454	1.17929e-14	1.86284e-13
PRELID3B	0.441613	6.35553	1.18478e-14	1.86988e-13
ADORA2A	-1.03149	-2.04085	1.19749e-14	1.88828e-13
YWHAE	0.393409	9.14606	1.22484e-14	1.92971e-13
BFSP2	-1.41183	-2.51166	1.23122e-14	1.93807e-13
YPEL2	-0.608985	3.88439	1.23355e-14	1.94004e-13
PDCD2	0.395027	5.39848	1.24394e-14	1.95467e-13
RHOH	-0.996177	2.55587	1.25095e-14	1.96397e-13
ABHD12B	1.3837	0.47831	1.27491e-14	1.99984e-13
MTHFD2L	0.743731	3.14306	1.27945e-14	2.00521e-13
TPSB2	-1.29301	3.45642	1.35037e-14	2.11453e-13
GLOD4	0.357786	5.76187	1.37909e-14	2.15761e-13
NLN	0.494453	5.01455	1.39411e-14	2.17922e-13
TEK	-0.901309	2.33221	1.40194e-14	2.18956e-13
MTHFD2	0.531605	6.38252	1.41033e-14	2.20074e-13
POLR3G	0.822485	3.10491	1.4217e-14	2.21657e-13
PM20D1	-1.16497	-2.73098	1.4298e-14	2.22728e-13
MRPL39	0.464033	4.28445	1.43769e-14	2.23763e-13
CYTH4	-0.865372	3.85101	1.4906e-14	2.3161e-13
CHRNA2	2.61301	-1.9283	1.49069e-14	2.3161e-13
DCLK1	-1.42907	3.13041	1.4957e-14	2.32188e-13
TVP23A	-0.806836	-0.227857	1.51696e-14	2.35285e-13
TRMT11	0.496556	3.25905	1.53002e-14	2.37108e-13
ARHGAP9	-0.898653	3.25872	1.53682e-14	2.37956e-13
SYTL2	-0.895813	3.06008	1.59419e-14	2.46626e-13
ACTN3	-1.74735	-1.26388	1.61824e-14	2.50132e-13
MTFR2	0.635688	2.71058	1.64789e-14	2.54497e-13
UNC5C	-1.39234	1.32227	1.66607e-14	2.57083e-13
THOC7	0.471876	5.31093	1.66864e-14	2.57259e-13
PDE1A	-0.933758	0.309807	1.69586e-14	2.61232e-13
TARS2	0.353192	5.03202	1.71063e-14	2.63281e-13
ABCA9	-1.14572	0.455856	1.7466e-14	2.68589e-13
KIF26B	-0.996397	4.82207	1.77879e-14	2.73305e-13
PRLR	-1.69593	2.25953	1.81179e-14	2.78138e-13
PTPN2	0.507149	5.52559	1.82619e-14	2.80109e-13
TKT	0.644264	8.55283	1.83003e-14	2.8046e-13
FCN1	-1.37542	1.58636	1.84433e-14	2.82411e-13
MAK16	0.555552	4.37331	1.91281e-14	2.92647e-13
OR2I1P	-1.72396	3.14984	1.92574e-14	2.94375e-13
CADM1	-1.13129	3.88797	1.94e-14	2.96303e-13
TSPY3	3.65323	-4.32872	1.95533e-14	2.98392e-13
LOXL1	-0.906048	4.89781	1.97207e-14	3.0069e-13
NATD1	-0.658728	3.89023	1.98185e-14	3.01925e-13
PLAC9	-1.16327	1.24406	2.00108e-14	3.04598e-13
GLIS3	-1.06242	2.9824	2.03384e-14	3.09323e-13
IL21	-2.04394	-3.98953	2.06595e-14	3.1394e-13
CBX7	-0.813356	4.14441	2.09381e-14	3.17859e-13
SCG2	-1.52775	1.95571	2.09553e-14	3.17859e-13
F2R	-0.820953	5.68136	2.09704e-14	3.17859e-13
ELN	-1.58182	5.271	2.10413e-14	3.18666e-13
LHFPL2	-0.628665	5.463	2.10747e-14	3.18904e-13
SNRPF	0.600248	5.80352	2.11116e-14	3.19193e-13
PTH1R	-1.32035	0.367325	2.14527e-14	3.24078e-13
KERA	-1.92466	-2.19612	2.17212e-14	3.2786e-13
ANXA10	2.35362	0.886195	2.17557e-14	3.28105e-13
PPM1G	0.370755	7.40956	2.25492e-14	3.39787e-13
CPA3	-1.20767	3.27228	2.30437e-14	3.46947e-13
EVL	-0.588116	5.54837	2.36876e-14	3.56345e-13
CIAPIN1	0.431386	5.83534	2.42591e-14	3.64637e-13
SPARC	-1.01194	10.5136	2.47041e-14	3.71016e-13
ITGA1	-0.739594	5.2167	2.49189e-14	3.73929e-13
BMP5	-2.15365	-0.965887	2.5325e-14	3.79706e-13
IKZF3	-1.25473	4.03263	2.59692e-14	3.89041e-13
PSMG1	0.52095	5.25115	2.60074e-14	3.89288e-13
ZNF362	-0.505426	4.78679	2.65911e-14	3.97695e-13
IARS2	0.363648	6.99158	2.67752e-14	4.00116e-13
LRRC4B	-1.31496	0.647179	2.72639e-14	4.07081e-13
MRPS24	0.566377	3.61937	2.79996e-14	4.17678e-13
NOL7	0.454463	5.48709	2.80201e-14	4.17678e-13
SCGB2A2	-5.43435	3.63513	2.81114e-14	4.18692e-13
LEO1	0.42924	5.06513	2.83709e-14	4.22208e-13
STRAP	0.396088	7.16223	2.86119e-14	4.25443e-13
PLA1A	-1.24654	0.669911	2.87087e-14	4.26529e-13
HSP90AA1	0.471633	10.3502	2.90157e-14	4.30734e-13
WNT5B	-1.14297	3.84469	2.94889e-14	4.37399e-13
SLC16A5	0.821649	3.86229	3.05023e-14	4.52058e-13
GPC4	-1.35093	4.74759	3.11826e-14	4.61759e-13
PCDHA3	-1.72257	-2.93377	3.18368e-14	4.71059e-13
ADAMTSL2	-0.74331	2.6372	3.21926e-14	4.75933e-13
FLT4	-0.855119	3.15023	3.27411e-14	4.83643e-13
GABBR2	-1.86812	-0.89916	3.2959e-14	4.86463e-13
GNG8	-1.73444	-1.45213	3.31877e-14	4.89438e-13
FOPNL	0.422421	5.37859	3.3639e-14	4.95686e-13
DNAJC2	0.51506	5.21051	3.43742e-14	5.06105e-13
CCL2	-1.08627	4.55366	3.4601e-14	5.09028e-13
ABAT	1.18187	3.83654	3.49385e-14	5.13573e-13
FCGBP	-1.42875	5.87512	3.53755e-14	5.19573e-13
CD101	-0.68457	2.09241	3.63026e-14	5.32753e-13
ADAMTS12	-1.22103	4.90134	3.72491e-14	5.4612e-13
ITIH3	-1.27757	-0.504894	3.72741e-14	5.4612e-13
PKDCC	-1.77093	3.1837	3.76251e-14	5.50815e-13
TIGIT	-1.06543	3.05237	3.77015e-14	5.51392e-13
ACP1	0.3769	6.10799	3.77259e-14	5.51392e-13
CCER1	-4.26461	-2.81027	3.7835e-14	5.52538e-13
TMX2	0.394982	6.43681	3.79092e-14	5.53173e-13
JAK3	-0.881183	4.23604	3.81187e-14	5.55779e-13
ARHGEF15	-0.732508	2.52567	3.83763e-14	5.59082e-13
TAF9	0.457414	5.23051	3.91532e-14	5.69939e-13
PPA2	0.426068	5.57489	3.96856e-14	5.77221e-13
EIF3E	0.463277	8.12149	4.00292e-14	5.81749e-13
MPLKIP	0.470253	4.93618	4.0193e-14	5.83658e-13
MTFMT	0.388136	3.3839	4.08929e-14	5.93343e-13
ATP5PD	0.493885	6.98135	4.09717e-14	5.94006e-13
BMPR2	-0.519906	6.42471	4.11597e-14	5.96252e-13
FIBIN	-1.37784	2.63148	4.17626e-14	6.045e-13
CCL25	-2.01184	-2.56268	4.18702e-14	6.05569e-13
EBAG9	0.381808	4.53303	4.19925e-14	6.06851e-13
RIOK1	0.472508	5.25124	4.2333e-14	6.11281e-13
ACE	-0.729365	3.48923	4.23969e-14	6.11712e-13
UBE2N	0.362694	6.5035	4.29677e-14	6.19451e-13
DIO2	-1.16925	5.81206	4.32834e-14	6.23503e-13
CD83	-0.686566	4.28563	4.35452e-14	6.26772e-13
IPCEF1	-1.01937	1.27226	4.37136e-14	6.28693e-13
MLX	0.304755	5.67954	4.39787e-14	6.32001e-13
LRP1	-0.711023	8.66789	4.40562e-14	6.32608e-13
HTR6	-1.26587	-3.34502	4.46807e-14	6.41064e-13
CCDC80	-1.07541	6.56392	4.52011e-14	6.48014e-13
PTGER4	-0.81198	3.4425	4.55136e-14	6.51904e-13
GUCY1A2	-0.983888	2.76149	4.55449e-14	6.51904e-13
SEPTIN4	-0.737756	2.47539	4.6488e-14	6.64875e-13
PTGDR	-0.925583	-0.653996	4.72806e-14	6.75674e-13
LILRB4	-1.1799	4.05405	4.81556e-14	6.87631e-13
GLT8D2	-0.985234	3.40939	4.94324e-14	7.05303e-13
ZFPM2	-0.990707	1.85191	5.03432e-14	7.1773e-13
RNASE6	-0.888919	2.97861	5.18603e-14	7.38773e-13
ATP5MC3	0.547345	7.71257	5.26321e-14	7.49174e-13
MRPL50	0.429366	4.72225	5.30395e-14	7.54377e-13
SRSF9	0.327239	6.55177	5.31086e-14	7.54763e-13
CMKLR1	-0.97352	3.50076	5.42234e-14	7.69998e-13
PLPP3	-0.858418	5.23671	5.53678e-14	7.85629e-13
RUFY4	-1.28265	0.34091	5.60681e-14	7.94939e-13
FASTKD2	0.362284	5.12209	5.90837e-14	8.37034e-13
DPM1	0.429358	5.2594	5.92134e-14	8.38212e-13
FBLN7	-0.934904	2.25757	5.92888e-14	8.38619e-13
SLC1A7	-1.46424	-1.32078	5.96861e-14	8.43576e-13
INTS14	0.316956	5.38609	6.14561e-14	8.6791e-13
SMPD1	-0.524938	4.85964	6.19235e-14	8.73161e-13
VIPR2	-1.50351	-1.56168	6.1925e-14	8.73161e-13
NPHS2	-3.66377	-3.19351	6.20446e-14	8.74164e-13
ERH	0.47989	6.5762	6.26961e-14	8.82651e-13
WRNIP1	0.409618	6.08051	6.27533e-14	8.82765e-13
SULF1	-1.1827	7.17128	6.2803e-14	8.82775e-13
PSPH	0.841718	4.67669	6.30165e-14	8.85084e-13
HSBP1	0.4473	6.89596	6.52893e-14	9.16291e-13
FGFBP1	1.23045	8.50409	6.57245e-14	9.2168e-13
CDH11	-1.16494	5.94002	6.64412e-14	9.31005e-13
PPM1K	-0.689816	3.60724	6.73665e-14	9.43236e-13
CETN3	0.502712	3.45235	6.761e-14	9.45909e-13
LRRC4C	-1.53742	-1.45744	6.77665e-14	9.47362e-13
YBX1	0.399498	9.06452	6.87075e-14	9.59771e-13
CD79A	-1.68561	3.87567	7.01276e-14	9.78848e-13
NSMF	0.599778	5.86816	7.05059e-14	9.83366e-13
NAP1L3	-1.26497	0.121285	7.33618e-14	1.02241e-12
ATIC	0.439708	6.37438	7.3458e-14	1.02295e-12
SPIC	-2.29433	-3.24793	7.51347e-14	1.04549e-12
CIAO2A	0.420253	4.84741	7.58175e-14	1.05418e-12
TIMM23	0.396593	5.84199	7.60699e-14	1.05687e-12
GATA1	-1.02015	-3.10297	7.62669e-14	1.05879e-12
CSGALNACT1	-0.734939	3.8733	7.65719e-14	1.06221e-12
IL2RA	-0.941874	2.95853	7.70797e-14	1.06843e-12
PDE4DIP	-0.822357	5.68398	8.19374e-14	1.13489e-12
CREB3L1	-1.15622	4.34394	8.22004e-14	1.1371e-12
PTX4	2.58194	-0.488815	8.22723e-14	1.1371e-12
KCNK3	-1.61038	-0.163906	8.2287e-14	1.1371e-12
HCK	-0.813496	4.57678	8.23789e-14	1.1375e-12
ADGRG7	-3.28925	0.459918	8.48058e-14	1.17011e-12
RECK	-0.843586	2.65127	8.58205e-14	1.18321e-12
SERPINA6	-1.82887	-2.34927	8.61238e-14	1.18648e-12
PRX	-0.643201	2.14487	8.73816e-14	1.20288e-12
MRPS18C	0.487903	3.8902	9.20147e-14	1.26535e-12
SLC29A3	-0.634899	2.97693	9.20603e-14	1.26535e-12
IGLL1	-2.19382	-2.03266	9.36959e-14	1.28685e-12
ASXL3	-1.42943	-1.49463	9.44289e-14	1.29593e-12
MRS2	0.422301	4.73591	9.48295e-14	1.30044e-12
CD200R1	-0.954578	0.571058	9.71615e-14	1.33129e-12
NUDT5	0.461365	5.93547	9.72271e-14	1.33129e-12
CRISPLD2	-0.927256	5.81199	9.74992e-14	1.334e-12
UQCRH	0.510909	6.95454	9.9343e-14	1.35819e-12
DCTN6	0.435556	4.40819	1.01015e-13	1.38e-12
CA3	-2.04378	2.34531	1.02253e-13	1.39586e-12
PUS1	0.531004	4.99374	1.03837e-13	1.4163e-12
GRP	-1.79533	0.571417	1.03908e-13	1.4163e-12
DPEP3	1.98323	-2.21124	1.12103e-13	1.52683e-12
C11orf96	-1.06427	3.71672	1.12599e-13	1.53243e-12
MRM1	0.611131	2.859	1.14295e-13	1.55434e-12
WDR7	-0.502562	4.04213	1.16376e-13	1.58144e-12
KHDC1L	1.77552	1.81492	1.17256e-13	1.59221e-12
ADAMTS16	-1.70486	0.509314	1.1833e-13	1.605e-12
BUB3	0.368837	6.73492	1.18377e-13	1.605e-12
VDAC2	0.425519	6.74566	1.21032e-13	1.63977e-12
AGPAT5	0.559585	4.85755	1.22429e-13	1.65744e-12
MYH3	-1.74918	4.61199	1.2371e-13	1.67353e-12
GPN3	0.38485	4.35944	1.2431e-13	1.68038e-12
ARMH1	-0.971809	-0.543453	1.26043e-13	1.70253e-12
ZC3H15	0.401396	6.16404	1.26177e-13	1.70306e-12
KISS1	-2.05986	-1.34135	1.28033e-13	1.72682e-12
CTRB1	2.58887	-3.15097	1.35613e-13	1.82768e-12
KIF21B	-0.797273	2.86193	1.36079e-13	1.83258e-12
C3AR1	-0.917547	3.31087	1.36902e-13	1.84229e-12
PDZD7	1.22446	0.860841	1.37237e-13	1.84542e-12
HSD17B14	-0.887261	1.65468	1.4118e-13	1.89702e-12
PLA2G2A	-2.28476	4.05684	1.4182e-13	1.9042e-12
NAA20	0.553476	6.60337	1.44979e-13	1.94516e-12
DNASE2B	-2.08848	-2.43294	1.46348e-13	1.96065e-12
JAZF1	-0.692106	3.4511	1.4644e-13	1.96065e-12
PRND	-1.64818	-0.162181	1.4646e-13	1.96065e-12
FGFBP2	2.65151	4.09418	1.47557e-13	1.97386e-12
METAP2	0.321581	6.67752	1.48377e-13	1.98335e-12
TIAL1	0.295765	6.1683	1.49412e-13	1.99571e-12
MTX1	0.365226	4.00459	1.49954e-13	2.00146e-12
DENR	0.318986	6.44608	1.64276e-13	2.191e-12
RABEPK	0.471884	4.69685	1.6546e-13	2.20516e-12
MYBBP1A	0.453437	6.50305	1.67801e-13	2.2347e-12
GPC6	-1.3651	3.50104	1.71849e-13	2.28691e-12
MAP3K14	-0.685947	4.35479	1.74583e-13	2.32159e-12
SMARCA2	-0.688546	6.4077	1.76301e-13	2.3427e-12
PRPF19	0.414503	7.46005	1.79412e-13	2.38227e-12
PI16	-2.00279	1.77811	1.79943e-13	2.38757e-12
SMYD2	0.405172	5.42611	1.80674e-13	2.39549e-12
CBX3	0.43078	7.51258	1.81752e-13	2.40763e-12
PDHA1	0.450002	6.11715	1.81857e-13	2.40763e-12
THEMIS	-1.29783	0.643765	1.83112e-13	2.42246e-12
TMEM252	-1.64951	-3.78789	1.85774e-13	2.45587e-12
NDUFAF7	0.37957	3.23208	1.87281e-13	2.47398e-12
MYL9	-0.944993	6.80454	1.87444e-13	2.47431e-12
MAD2L1	0.616703	5.07419	1.87786e-13	2.47702e-12
HTRA3	-1.0914	6.08923	1.91316e-13	2.52173e-12
LPXN	-0.802864	3.9826	1.91651e-13	2.52429e-12
LDLRAD2	-0.678035	0.415123	1.92599e-13	2.53492e-12
ASNS	0.772109	5.20061	1.93079e-13	2.53841e-12
KCNN3	-0.980096	2.78936	1.93146e-13	2.53841e-12
MUC7	-4.03313	4.27069	1.98752e-13	2.61018e-12
MRPL30	0.370081	5.00732	1.9976e-13	2.6215e-12
CCDC151	1.49099	-0.295732	2.02176e-13	2.65127e-12
PSMA4	0.489367	7.27845	2.03833e-13	2.67106e-12
UROC1	2.05482	-2.82358	2.11836e-13	2.77391e-12
C3orf36	-1.07144	-0.132176	2.14674e-13	2.80902e-12
MRVI1	-0.735978	3.02146	2.15092e-13	2.81245e-12
BIN2	-0.885835	2.76027	2.16721e-13	2.83169e-12
RELN	-1.37905	1.03368	2.17185e-13	2.8357e-12
OLA1	0.457082	6.64209	2.20265e-13	2.87383e-12
HCRTR2	-1.75695	-3.53199	2.21406e-13	2.88662e-12
SEC11A	0.373951	6.51367	2.21602e-13	2.88708e-12
ZFHX2	-1.12836	0.503833	2.24881e-13	2.92768e-12
CHRDL2	-1.54146	1.16076	2.26468e-13	2.94621e-12
MTNR1A	-2.37763	-2.19557	2.27988e-13	2.96384e-12
FAM155A	-1.15887	-0.415345	2.30997e-13	3.0008e-12
PDGFRA	-1.05917	4.7159	2.31496e-13	3.00357e-12
FCGRT	-0.631687	5.84171	2.31545e-13	3.00357e-12
GHITM	0.37494	7.60167	2.35363e-13	3.05091e-12
RHOBTB1	-0.777643	3.27507	2.37638e-13	3.07817e-12
UTP6	0.330697	5.63237	2.39347e-13	3.09808e-12
NME1-NME2	0.748093	-0.232244	2.40132e-13	3.106e-12
NDC80	0.653731	4.65153	2.41959e-13	3.12739e-12
ADAM22	-1.29095	1.4816	2.43162e-13	3.14069e-12
ARRB1	-0.734998	3.43562	2.48747e-13	3.21052e-12
ABR	-0.438103	6.65325	2.52549e-13	3.25725e-12
TACO1	0.435939	4.6334	2.54721e-13	3.28189e-12
STAP1	-1.17361	-0.48118	2.54824e-13	3.28189e-12
LYPLA1	0.546659	6.4805	2.5597e-13	3.29429e-12
PHB2	0.42255	7.71625	2.58814e-13	3.32851e-12
CD99L2	-0.530047	4.97419	2.62573e-13	3.37444e-12
COX7A2L	0.371747	6.35043	2.66012e-13	3.41619e-12
SMS	0.561924	6.50672	2.66214e-13	3.41635e-12
GEMIN2	0.530014	3.26259	2.83101e-13	3.63048e-12
IL18R1	-0.805625	2.22273	2.84391e-13	3.64442e-12
TRPM3	-1.34806	-1.759	2.8802e-13	3.6883e-12
MRPS10	0.463766	5.89445	2.94082e-13	3.76325e-12
TNFSF11	-1.20902	0.594581	2.97424e-13	3.8033e-12
HNF1A	2.25358	-1.88635	3.03914e-13	3.88354e-12
FAM163A	-1.93438	-1.49393	3.06643e-13	3.91563e-12
ITGBL1	-1.52002	2.74316	3.07963e-13	3.92969e-12
CBWD2	0.390779	3.17898	3.17684e-13	4.05086e-12
LDB2	-0.724496	2.57915	3.29874e-13	4.20332e-12
RAPGEF2	-0.491176	4.34329	3.3751e-13	4.29758e-12
COL22A1	-1.66531	4.75522	3.39638e-13	4.32162e-12
SV2B	-1.75673	1.80363	3.42101e-13	4.34988e-12
OXSM	0.425558	2.8383	3.42706e-13	4.35231e-12
SSTR3	-1.19677	-1.30237	3.42776e-13	4.35231e-12
MMP7	-1.51279	5.54045	3.50169e-13	4.44305e-12
PBK	0.751951	4.22713	3.50648e-13	4.44599e-12
C1QTNF2	-0.958634	1.11397	3.53189e-13	4.47506e-12
MTERF3	0.474068	4.38423	3.67074e-13	4.64771e-12
CD163L1	-0.942301	2.22505	3.68304e-13	4.66001e-12
CASR	-1.80968	-2.99727	3.73752e-13	4.72561e-12
TMEM177	0.535099	3.40111	3.74229e-13	4.72832e-12
AGTR1	-1.6596	-0.900645	3.75644e-13	4.74287e-12
CPNE5	-0.84336	2.52819	3.77189e-13	4.75903e-12
ITGA10	-0.87373	0.374217	3.80019e-13	4.79139e-12
ATP8B2	-0.781852	4.82394	3.80421e-13	4.79309e-12
IL11RA	-0.862504	2.79499	3.85542e-13	4.85175e-12
ATP6V0D2	-1.21464	0.493453	3.85808e-13	4.85175e-12
PTS	0.560005	4.21459	3.85886e-13	4.85175e-12
CCDC69	-0.77851	4.58393	3.89242e-13	4.89054e-12
SIRPB1	-1.15067	0.625128	3.91075e-13	4.91014e-12
HIVEP3	-0.80242	4.49788	3.92865e-13	4.92917e-12
CST7	-0.925608	2.87582	3.93402e-13	4.93247e-12
ANGPTL7	-1.95304	-0.81167	4.02058e-13	5.03749e-12
PLCB2	-0.762883	3.26326	4.02704e-13	5.04207e-12
SELE	-1.45148	3.72179	4.06368e-13	5.0844e-12
PEG3	-1.5625	1.01078	4.06733e-13	5.08543e-12
HSD17B8	0.602046	4.05162	4.07804e-13	5.09529e-12
SMAD7	-0.561715	4.53355	4.15153e-13	5.18351e-12
CLUH	0.458938	7.29136	4.17248e-13	5.20605e-12
KRT84	-2.08552	1.32274	4.21157e-13	5.25118e-12
TWNK	0.45358	4.3943	4.25072e-13	5.29633e-12
IDO2	-1.25206	-1.95077	4.27629e-13	5.3245e-12
TDGF1	-1.96042	-2.94999	4.3438e-13	5.40482e-12
CCR1	-0.977149	3.01263	4.44549e-13	5.52752e-12
CTDSP2	-0.416543	7.68599	4.46487e-13	5.54778e-12
CDH22	-1.85023	-0.444343	4.62322e-13	5.74058e-12
SMCP	2.8143	-1.13323	4.63932e-13	5.75659e-12
LILRB1	-0.952229	2.4416	4.6983e-13	5.82577e-12
ANXA2	0.546664	10.7293	4.96887e-13	6.15702e-12
VAV1	-0.86653	3.22776	5.08264e-13	6.29365e-12
PRKACB	-0.57539	4.76031	5.09477e-13	6.30039e-12
SNRPD1	0.554355	6.02908	5.09508e-13	6.30039e-12
PHC1	-0.632052	2.22566	5.15493e-13	6.37002e-12
NCOR2	-0.455774	7.64901	5.24423e-13	6.47592e-12
RAB5IF	0.50043	5.13141	5.42639e-13	6.69627e-12
SCARF1	-0.589985	2.79859	5.44165e-13	6.7105e-12
BYSL	0.46092	5.18084	5.64554e-13	6.95716e-12
TLE2	-1.10424	3.16998	5.66707e-13	6.97891e-12
GPR31	-1.61618	-3.21068	5.69874e-13	7.01311e-12
SCGB1D2	-3.80281	-1.65953	5.74237e-13	7.06197e-12
ARHGAP28	-1.1065	2.83879	5.96839e-13	7.33492e-12
FGD2	-0.801983	2.862	6.02369e-13	7.39783e-12
TUBA1A	-0.84558	6.50916	6.04279e-13	7.41622e-12
MRPS30	0.446789	5.34386	6.08395e-13	7.46166e-12
HSPG2	-0.897595	8.45143	6.09874e-13	7.47469e-12
TMEM121	-1.03243	0.775464	6.14667e-13	7.52832e-12
PUS7	0.535619	4.93938	6.16634e-13	7.54726e-12
SSC5D	-1.12299	3.33695	6.22691e-13	7.61119e-12
MAP4K1	-0.963617	2.96435	6.22703e-13	7.61119e-12
TNFAIP8L2	-0.883328	1.80031	6.36744e-13	7.77753e-12
MRPL10	0.304569	5.34463	6.56093e-13	8.00843e-12
CD302	-0.792189	1.38687	6.57702e-13	8.02263e-12
SLCO1C1	-1.0231	-1.75959	6.59978e-13	8.04494e-12
CMTM3	-0.641401	5.06026	6.72441e-13	8.1913e-12
TCHHL1	-2.34491	0.895842	6.74879e-13	8.21544e-12
GPR162	-0.771526	0.468801	6.76485e-13	8.22943e-12
TBC1D17	-0.420343	5.19691	6.78694e-13	8.24777e-12
EMC4	0.356394	6.15919	6.7891e-13	8.24777e-12
PROKR1	-1.66146	-3.31733	6.98607e-13	8.48134e-12
LILRA4	-1.42988	0.0439075	7.13277e-13	8.65359e-12
TTBK1	-0.990602	-0.764385	7.20808e-13	8.73907e-12
SNAPC1	0.665529	4.3592	7.25599e-13	8.79124e-12
SSRP1	0.352363	7.92452	7.4134e-13	8.97591e-12
ADIPOQ	-3.1896	-1.25949	7.61212e-13	9.21031e-12
PKIG	-0.683259	4.49329	7.66256e-13	9.2651e-12
CD1B	-1.282	-0.492014	7.69544e-13	9.29774e-12
MRGBP	0.471772	5.05905	7.69988e-13	9.29774e-12
EBF1	-0.882971	2.58066	7.71075e-13	9.30462e-12
RET	-1.27345	2.52188	7.78619e-13	9.38935e-12
HBQ1	2.40162	-2.61157	8.13978e-13	9.80858e-12
WDR61	0.391694	5.28957	8.14474e-13	9.80858e-12
GSTA3	2.37662	-1.37291	8.17273e-13	9.83143e-12
ARNT2	-1.37071	3.87038	8.17465e-13	9.83143e-12
NREP	-0.726567	5.75805	8.32057e-13	1.00003e-11
HADHB	0.340504	6.81555	8.47436e-13	1.01783e-11
HRH2	-1.1768	0.670601	8.5282e-13	1.02361e-11
ADGRB2	-0.924427	2.89554	8.5894e-13	1.03027e-11
SYNDIG1L	-1.31727	-2.96768	8.59919e-13	1.03076e-11
GNL3	0.407531	6.0848	8.67652e-13	1.03933e-11
SHCBP1	0.533898	4.35163	8.70714e-13	1.04231e-11
CRLF2	-1.03118	-1.86149	8.8225e-13	1.05542e-11
ZFAND1	0.442143	4.92013	8.8487e-13	1.05785e-11
MRPL11	0.61045	5.72041	9.14133e-13	1.0921e-11
TBCE	0.352718	4.75883	9.34683e-13	1.11591e-11
TSR1	0.395262	5.98979	9.57614e-13	1.14253e-11
SLC5A9	-1.06318	-2.22603	9.79406e-13	1.16749e-11
ACSL6	-1.52644	0.0381164	9.79834e-13	1.16749e-11
AGAP2	-0.650795	2.57719	9.90702e-13	1.17966e-11
CRTAM	-1.15227	0.370478	1.00807e-12	1.19955e-11
GCSAML	-1.14713	-1.83297	1.01574e-12	1.20787e-11
PSMD7	0.368195	6.64811	1.02942e-12	1.22334e-11
HLA-DPB1	-0.943238	7.57832	1.06224e-12	1.26151e-11
PSMG2	0.419296	5.6195	1.06534e-12	1.26436e-11
SET	0.368973	8.60819	1.07963e-12	1.28047e-11
ELAVL4	-0.985173	-1.61062	1.0846e-12	1.28552e-11
FBN3	-2.31702	0.474522	1.08867e-12	1.28948e-11
PHF5A	0.423938	5.1903	1.13289e-12	1.34098e-11
KCNE4	-0.923317	2.48492	1.13744e-12	1.34548e-11
BUB1	0.510292	5.06829	1.15522e-12	1.36561e-11
PCID2	0.519927	5.08146	1.1716e-12	1.38407e-11
EXOSC2	0.479386	5.00989	1.17435e-12	1.38641e-11
WDR3	0.502805	5.61383	1.18508e-12	1.39817e-11
SLC7A5	0.844797	9.48146	1.18606e-12	1.39828e-11
RPS7	0.503005	8.9683	1.18673e-12	1.39828e-11
TNXB	-1.31443	3.26686	1.20607e-12	1.42013e-11
CMSS1	0.526521	5.02938	1.21235e-12	1.4266e-11
SIGLEC11	1.65699	-1.02497	1.22016e-12	1.43485e-11
NSUN6	0.446717	2.93304	1.24057e-12	1.4579e-11
CORIN	-1.09601	0.962393	1.25018e-12	1.46823e-11
RIPOR2	-1.01796	2.69963	1.27736e-12	1.49917e-11
EMG1	0.525371	4.55084	1.27926e-12	1.50042e-11
HMCN2	-1.23871	1.23699	1.29406e-12	1.5168e-11
L2HGDH	0.537357	3.59166	1.29819e-12	1.52064e-11
COL24A1	-1.10639	1.42069	1.30732e-12	1.53034e-11
PPP1R12B	-0.793069	4.83737	1.31053e-12	1.5331e-11
PURG	-1.38056	-2.48609	1.31866e-12	1.54161e-11
TRIM67	-1.51008	-1.73813	1.32228e-12	1.54484e-11
RNF180	-0.92854	0.316981	1.32819e-12	1.55073e-11
AKAP5	-0.810189	1.23631	1.33045e-12	1.55237e-11
MAST3	-0.451072	3.74348	1.33132e-12	1.55237e-11
NFS1	0.4403	4.69167	1.35217e-12	1.57566e-11
CCRL2	-0.785235	1.15027	1.35409e-12	1.57688e-11
CNIH3	-0.886932	1.47665	1.37921e-12	1.60509e-11
CCN5	-1.59727	2.28401	1.38165e-12	1.60635e-11
FGF10	-1.79852	-1.10766	1.38207e-12	1.60635e-11
TMEM156	-1.03643	0.368447	1.38531e-12	1.60907e-11
KCNB1	-1.58475	-0.756968	1.38715e-12	1.61017e-11
TUNAR	-2.56188	-3.6528	1.40264e-12	1.6271e-11
C11orf1	0.594603	3.15945	1.42226e-12	1.64879e-11
MEF2D	-0.37548	5.96116	1.44821e-12	1.6778e-11
WDR59	0.323939	5.12064	1.47052e-12	1.70255e-11
CHRNB2	-1.74477	-0.394948	1.49371e-12	1.72829e-11
NAT10	0.439715	6.24736	1.50607e-12	1.73981e-11
PLPP4	-1.34028	2.24515	1.5062e-12	1.73981e-11
C12orf66	0.509662	3.46277	1.50657e-12	1.73981e-11
PXDN	-0.960408	7.09707	1.53528e-12	1.77183e-11
ETV1	-1.06425	2.96474	1.55724e-12	1.79602e-11
GIMAP8	-0.765315	3.00717	1.56735e-12	1.80652e-11
HBE1	3.10708	-0.526709	1.56954e-12	1.80789e-11
PAK1	0.573795	6.63503	1.57341e-12	1.81119e-11
NOL4	-2.34811	-2.91227	1.58894e-12	1.82681e-11
KAT2A	0.499016	5.79521	1.58902e-12	1.82681e-11
MRPL44	0.356802	4.69858	1.59979e-12	1.83803e-11
SPTA1	1.82752	-1.47921	1.60337e-12	1.84062e-11
LST1	-0.850992	3.00864	1.60413e-12	1.84062e-11
MGAT5B	-1.27033	0.809664	1.60512e-12	1.84062e-11
SLC6A8	0.797072	7.72741	1.61267e-12	1.8481e-11
WDR74	0.50101	5.23228	1.61629e-12	1.85107e-11
AR	-1.34282	1.74217	1.62807e-12	1.86337e-11
RPAP3	0.297061	4.85044	1.64353e-12	1.87988e-11
SCO1	0.315799	4.97604	1.65333e-12	1.88988e-11
LGALS4	1.75575	0.172828	1.67469e-12	1.91309e-11
ATP2A3	-0.79727	5.05989	1.7047e-12	1.94613e-11
GSPT1	0.338329	7.39193	1.70896e-12	1.94975e-11
AK6	0.391953	3.60547	1.71388e-12	1.95413e-11
RORB	-1.87265	1.82368	1.75383e-12	1.99841e-11
PRUNE2	-1.6071	3.99332	1.75959e-12	2.00371e-11
FAM13C	-1.13236	0.838148	1.77661e-12	2.02181e-11
TFPI2	1.92184	3.8377	1.79947e-12	2.04653e-11
PENK	-1.94901	1.2348	1.81708e-12	2.06525e-11
RPL7L1	0.349139	6.94129	1.82281e-12	2.06993e-11
COMP	-1.67945	4.60237	1.8235e-12	2.06993e-11
PSMA1	0.430109	6.21645	1.8647e-12	2.11536e-11
RNF8	0.367783	4.64872	1.86746e-12	2.11716e-11
FOXP1	-0.492448	5.57597	1.87225e-12	2.12125e-11
PLA2G4C	-0.846786	2.84919	1.88004e-12	2.12875e-11
IL12B	-1.25259	-1.99836	1.89896e-12	2.14881e-11
HEPH	-0.958474	3.57959	1.94129e-12	2.19532e-11
COL15A1	-0.907485	6.00588	1.96323e-12	2.21875e-11
GPN1	0.376171	5.68088	1.9811e-12	2.23754e-11
PLIN1	-1.41301	-1.36864	2.00425e-12	2.26226e-11
FCN2	-2.54672	-3.99728	2.00808e-12	2.26517e-11
EIF3H	0.390785	7.94643	2.01918e-12	2.27626e-11
DRP2	-1.11895	-0.173451	2.02403e-12	2.2803e-11
SKIL	-0.582626	6.33098	2.03664e-12	2.29307e-11
NOP14	0.381251	6.01522	2.07929e-12	2.33962e-11
VPS29	0.40339	5.95365	2.08792e-12	2.34787e-11
FUT7	-1.06728	0.464984	2.09242e-12	2.35145e-11
CALCOCO1	-0.451571	5.66954	2.10202e-12	2.36077e-11
MRPS31	0.41651	3.85715	2.13788e-12	2.39955e-11
CXorf65	-1.20497	-2.10558	2.19865e-12	2.46501e-11
FFAR4	-1.26848	-0.532847	2.19972e-12	2.46501e-11
PRTG	-0.985505	-0.696845	2.20031e-12	2.46501e-11
PDE7B	-0.812928	1.45566	2.2067e-12	2.47062e-11
PILRA	-0.866373	2.4132	2.21788e-12	2.4816e-11
IL2	-1.48667	-4.12126	2.2257e-12	2.4888e-11
COL10A1	-1.47931	5.30574	2.23856e-12	2.50163e-11
KCNJ5	-1.18762	1.97361	2.24064e-12	2.5024e-11
MAGEH1	-0.745284	3.35639	2.24499e-12	2.5057e-11
USP14	0.431252	6.62724	2.25098e-12	2.51083e-11
DAP3	0.307911	6.50094	2.26448e-12	2.52432e-11
LIN7A	-0.921233	0.905646	2.28848e-12	2.54949e-11
TUBG1	0.379972	5.96921	2.33308e-12	2.59757e-11
FAM184B	1.33673	0.0491997	2.36445e-12	2.63087e-11
PDCD10	0.459286	5.90751	2.36933e-12	2.63467e-11
VIM	-0.788315	9.19846	2.39985e-12	2.66696e-11
CTSF	-0.864309	4.90779	2.44502e-12	2.71548e-11
SLC8A3	-1.60125	-0.402875	2.46795e-12	2.73926e-11
IFNK	2.7195	-0.258607	2.53932e-12	2.81608e-11
CCDC92	-0.552182	4.99198	2.5403e-12	2.81608e-11
MRPL42	0.32968	5.45946	2.5548e-12	2.82953e-11
RSPO3	-1.1979	0.426523	2.55558e-12	2.82953e-11
DBF4	0.500859	4.12661	2.59824e-12	2.875e-11
SEPTIN1	-0.870128	2.9672	2.61837e-12	2.8955e-11
ADAMTS9	-0.934522	3.39104	2.66411e-12	2.94426e-11
CDON	-0.925276	2.38828	2.73369e-12	3.01931e-11
SIGLEC7	-0.926534	0.221369	2.75837e-12	3.0447e-11
CRYGN	-1.32061	-2.51226	2.78057e-12	3.06732e-11
DDX19A	0.295186	5.42071	2.79395e-12	3.0802e-11
IGLON5	-1.16239	0.609413	2.80574e-12	3.09129e-11
GDF3	-1.05015	-3.31179	2.85829e-12	3.14726e-11
RANBP3L	-1.86983	-1.59171	2.94283e-12	3.23837e-11
CMA1	-1.53484	-1.36026	3.00287e-12	3.30242e-11
FAM185A	0.438002	1.85517	3.0221e-12	3.32155e-11
SFPQ	0.257838	8.10065	3.04617e-12	3.34595e-11
HTR2B	-1.06488	-1.41935	3.06266e-12	3.36201e-11
EIF2D	0.345129	5.49428	3.102e-12	3.40313e-11
AKR1C4	2.03572	-2.39975	3.12612e-12	3.4275e-11
NOP10	0.545746	6.21619	3.16525e-12	3.46828e-11
LYL1	-0.677728	1.66198	3.18435e-12	3.48709e-11
SPATA21	2.33045	-1.59041	3.20415e-12	3.50663e-11
MRPL17	0.478674	5.89961	3.20719e-12	3.50783e-11
DDIAS	0.607166	3.59457	3.27059e-12	3.575e-11
SARM1	-0.858474	1.43854	3.29779e-12	3.60254e-11
PREX2	-0.892993	1.7904	3.38209e-12	3.69239e-11
FCRL5	-1.60321	2.22398	3.42023e-12	3.73176e-11
SMNDC1	0.319667	5.27532	3.42733e-12	3.73724e-11
RSPO1	-1.41969	-0.731592	3.50158e-12	3.81589e-11
ELP4	0.3739	3.78517	3.52356e-12	3.83752e-11
SRSF3	0.317795	7.97687	3.53e-12	3.84221e-11
LYRM4	0.54117	4.71548	3.66321e-12	3.98479e-11
AXIN2	-0.849629	2.06511	3.68298e-12	4.00388e-11
GPR55	-1.0271	-0.120903	3.6961e-12	4.01571e-11
CAMK4	-0.88849	2.14926	3.70309e-12	4.02088e-11
FGF21	2.11949	-3.26158	3.70977e-12	4.0257e-11
HEG1	-0.698481	6.37912	3.72964e-12	4.04482e-11
PDZRN3	-1.02705	3.63222	3.77214e-12	4.08845e-11
SIM2	-1.36178	3.41116	3.79872e-12	4.11478e-11
THEMIS2	-0.666312	4.7221	3.99594e-12	4.32581e-11
THSD7A	-1.0371	0.954862	4.01842e-12	4.34547e-11
ATP5MC1	0.566926	6.18906	4.01894e-12	4.34547e-11
INSR	-0.52904	5.29617	4.08826e-12	4.41609e-11
IGDCC4	-1.01184	1.60712	4.08916e-12	4.41609e-11
TYSND1	0.498236	5.27569	4.12031e-12	4.44707e-11
PPP1R14D	1.50815	-1.96608	4.15099e-12	4.4775e-11
HLA-DQA2	-1.20072	4.60616	4.19819e-12	4.5257e-11
RSPO2	-1.96726	-2.75162	4.27141e-12	4.60186e-11
WDR77	0.378068	5.15931	4.46842e-12	4.81124e-11
EMCN	-0.790872	2.06061	4.51096e-12	4.85414e-11
MSRB3	-0.857749	4.09315	4.56258e-12	4.90675e-11
MRPL36	0.550614	4.76734	4.60737e-12	4.95195e-11
UBD	-1.53719	3.57019	4.62961e-12	4.97278e-11
SNRPE	0.522337	5.5563	4.63227e-12	4.97278e-11
GYPE	-0.975359	-2.55669	4.6488e-12	4.98755e-11
SDC3	-0.597458	5.89998	4.6665e-12	5.00356e-11
SELP	-1.29645	2.4302	4.74972e-12	5.08976e-11
GMNN	0.562027	4.64593	4.7617e-12	5.09956e-11
HNRNPA2B1	0.31192	9.49135	4.78424e-12	5.1198e-11
RFT1	0.339406	4.40642	4.7863e-12	5.1198e-11
TRANK1	-0.727031	5.00105	4.79536e-12	5.12645e-11
DDAH2	-0.573371	4.92722	4.83757e-12	5.1685e-11
PFKP	0.53842	7.36774	4.89354e-12	5.22519e-11
SFMBT2	-0.697139	2.93699	4.94361e-12	5.27553e-11
CFAP46	1.49646	-0.242434	4.99036e-12	5.32226e-11
P4HA3	-1.06827	2.33787	4.99791e-12	5.32715e-11
STARD13	-0.724373	3.84989	5.0057e-12	5.3323e-11
TMEM179	-2.38758	-1.56413	5.26602e-12	5.60629e-11
KNOP1	0.296581	4.36695	5.36292e-12	5.70607e-11
CD300C	-0.89296	0.831316	5.46614e-12	5.81246e-11
GREM1	-1.10147	6.22853	5.48198e-12	5.82322e-11
CDH5	-0.722687	4.42125	5.48273e-12	5.82322e-11
SLC2A5	-0.950682	3.32972	5.51135e-12	5.85016e-11
LETM2	0.948173	2.28713	5.70639e-12	6.05362e-11
CIAO1	0.246293	5.92694	5.776e-12	6.12385e-11
WDR4	0.48285	4.25088	5.78888e-12	6.13389e-11
NDUFS2	0.308218	6.564	5.82672e-12	6.17035e-11
IZUMO1R	-2.18447	-3.89035	5.83733e-12	6.17753e-11
PSME3IP1	0.313677	5.92579	5.84036e-12	6.17753e-11
PTRH2	0.52784	4.48799	5.89984e-12	6.23678e-11
ATP1A4	-1.13523	-2.95994	5.90455e-12	6.23685e-11
INSRR	-1.17757	-1.72766	5.90685e-12	6.23685e-11
RXYLT1	0.389856	3.99398	5.92825e-12	6.25579e-11
INTS8	0.332903	5.31692	6.04648e-12	6.3768e-11
GDPD5	-0.767251	2.97237	6.05743e-12	6.38461e-11
TCEA1	0.385579	6.16221	6.09817e-12	6.42379e-11
RRN3	0.310101	5.30668	6.15139e-12	6.47606e-11
GRAP	-0.670434	-0.183675	6.3e-12	6.62864e-11
MAGEB4	-3.46181	-4.13097	6.36985e-12	6.69821e-11
MS4A6A	-0.859883	4.61434	6.44908e-12	6.77756e-11
SAMSN1	-0.768158	3.02316	6.5918e-12	6.92351e-11
CCN4	-1.04145	4.01622	6.59747e-12	6.92542e-11
RPL4	0.465046	10.4164	6.66178e-12	6.98885e-11
METTL3	0.438564	4.75514	6.6685e-12	6.99182e-11
KCNQ3	-1.21541	0.646557	6.68266e-12	7.00259e-11
CTHRC1	-0.974914	5.69339	6.72185e-12	7.03955e-11
SPRYD4	0.418927	4.33474	6.76065e-12	7.07607e-11
FNIP2	-0.613363	4.84958	6.83495e-12	7.14967e-11
DDX55	0.361101	4.2882	6.84066e-12	7.15149e-11
EI24	0.425814	7.08902	6.89592e-12	7.20508e-11
ANKRD53	-0.873387	-0.976362	7.09232e-12	7.40598e-11
DHRS2	2.05992	4.79852	7.14442e-12	7.45605e-11
PIM2	-0.869248	4.96701	7.15399e-12	7.46171e-11
FAXDC2	-0.847321	2.65955	7.18282e-12	7.48745e-11
ACAT1	0.514089	4.70562	7.26081e-12	7.56436e-11
GRAMD1A	-0.533318	5.52679	7.28649e-12	7.58672e-11
CDH19	-1.82678	-0.392325	7.33037e-12	7.62799e-11
CXCR6	-1.00598	2.69457	7.36815e-12	7.66194e-11
COQ5	0.358991	4.50809	7.37151e-12	7.66194e-11
RUNX1	-0.454427	6.60833	7.53241e-12	7.82466e-11
BAIAP2	0.573488	7.30025	7.58154e-12	7.87115e-11
FCGR2C	-0.904555	0.410838	7.64249e-12	7.92985e-11
ROBO1	-0.836383	6.16339	7.74384e-12	8.03039e-11
C3orf80	-0.917108	1.19172	7.75338e-12	8.03564e-11
EIF3I	0.384028	7.8652	7.91241e-12	8.19574e-11
NUGGC	-1.24125	-0.0223228	7.95679e-12	8.23697e-11
MRGPRF	-0.901836	2.72513	8.0307e-12	8.30871e-11
RAMP2	-0.641691	2.9388	8.24409e-12	8.52458e-11
RPL23	0.503183	9.19785	8.30334e-12	8.58091e-11
PARP15	-0.992577	0.714748	8.36334e-12	8.63795e-11
SPRYD7	0.485136	4.13345	8.40887e-12	8.68e-11
ZNF843	-0.686893	-0.42798	8.51493e-12	8.78444e-11
RPL17	0.504347	5.29639	8.60976e-12	8.87719e-11
DPY30	0.378258	5.04234	8.86688e-12	9.13705e-11
OLIG1	2.42871	-1.3804	8.94484e-12	9.21211e-11
ACTA2	-0.892799	6.48314	9.05033e-12	9.31542e-11
HNF4A	1.62719	-1.29246	9.06498e-12	9.32516e-11
AUNIP	0.538069	2.74031	9.27604e-12	9.53683e-11
RBM46	-2.44204	-1.76688	9.34247e-12	9.59965e-11
GTSF1L	-1.10929	-3.23602	9.35738e-12	9.60947e-11
E2F4	0.366586	6.4046	9.53118e-12	9.78237e-11
MRPL9	0.307546	5.42814	9.59288e-12	9.84008e-11
DNAAF2	0.413023	3.84408	9.67374e-12	9.91737e-11
TMEM223	0.468834	4.09375	9.68535e-12	9.9216e-11
PNMA8A	-1.6105	2.43887	9.68889e-12	9.9216e-11
BOLA2-SMG1P6	0.554156	2.69898	9.69933e-12	9.92664e-11
KCNIP1	-1.41726	-2.21021	9.7459e-12	9.96863e-11
ARID5B	-0.526069	6.02111	9.77736e-12	9.99512e-11
TNFAIP6	-1.10663	3.55803	9.84303e-12	1.00542e-10
CCT2	0.65116	7.77035	9.84635e-12	1.00542e-10
ZC3H8	0.448754	3.54304	9.87431e-12	1.00771e-10
RPL6	0.432805	9.30331	9.93783e-12	1.01361e-10
F5	-1.09217	1.66404	9.95497e-12	1.01479e-10
ATF5	-0.68455	5.74915	1.00258e-11	1.02143e-10
PEAK1	-0.601285	4.95506	1.00509e-11	1.02341e-10
NTRK1	-1.16644	0.249798	1.01339e-11	1.03128e-10
TMEM8B	-0.79205	3.11527	1.02176e-11	1.0392e-10
GIPC3	-0.680507	1.34057	1.02362e-11	1.04051e-10
PYHIN1	-1.04972	0.673141	1.02484e-11	1.04116e-10
OCSTAMP	-1.72282	-3.70629	1.0329e-11	1.04875e-10
DNAJC5B	-1.26845	-1.3673	1.04006e-11	1.05543e-10
CMC2	0.441073	4.62838	1.04918e-11	1.06408e-10
MAIP1	0.402127	3.96376	1.05578e-11	1.07017e-10
CST5	3.336	-2.89941	1.06201e-11	1.07588e-10
GPM6A	1.74573	-0.513849	1.06349e-11	1.07677e-10
FAM72B	0.641887	0.56844	1.06533e-11	1.07804e-10
MCCC2	0.410804	5.97463	1.06594e-11	1.07804e-10
MINAR1	-0.853762	0.39698	1.06995e-11	1.08149e-10
COL11A1	-1.61457	6.01484	1.08821e-11	1.09933e-10
USP10	0.347707	6.36453	1.09048e-11	1.10101e-10
CALB1	2.31738	5.11487	1.12189e-11	1.13208e-10
SDHC	0.300988	6.355	1.12532e-11	1.13491e-10
SORCS1	-1.52245	-1.2385	1.14535e-11	1.15446e-10
CTSG	-1.24296	0.792978	1.15581e-11	1.16435e-10
PPP1R1C	1.03631	1.08961	1.16188e-11	1.16981e-10
YARS1	0.336072	7.10846	1.17862e-11	1.186e-10
SCUBE1	-0.976674	-0.0710145	1.18001e-11	1.18673e-10
GRID1	-0.876211	0.698924	1.18782e-11	1.19393e-10
DAPK1	-0.86822	4.29072	1.19456e-11	1.20003e-10
RNPS1	0.310802	7.03517	1.19892e-11	1.20374e-10
STAB2	-1.30051	-0.688822	1.20963e-11	1.21381e-10
MPHOSPH10	0.316114	5.42035	1.22495e-11	1.2285e-10
ADAMTSL5	0.79238	3.46031	1.23389e-11	1.23678e-10
TSEN2	0.428769	2.58605	1.27722e-11	1.2795e-10
VAPA	0.402692	7.46736	1.30451e-11	1.30611e-10
FAM171A1	-1.04968	3.7618	1.32487e-11	1.32527e-10
PIK3IP1	-0.606174	5.34278	1.32512e-11	1.32527e-10
CYP2U1	-0.701127	2.0216	1.32586e-11	1.32527e-10
HLX	-0.610754	2.61369	1.33788e-11	1.33654e-10
PKHD1L1	-1.37292	-1.49302	1.35378e-11	1.35168e-10
ZBED1	-0.506024	6.34622	1.3598e-11	1.35693e-10
IL10	-0.867738	-0.164637	1.3948e-11	1.39109e-10
GPR84	-0.865067	0.737713	1.41239e-11	1.40785e-10
MMP9	-1.10616	7.45801	1.42044e-11	1.41434e-10
ICOS	-0.949262	1.91778	1.42093e-11	1.41434e-10
RAB37	-0.864151	0.831076	1.42126e-11	1.41434e-10
LIFR	-1.0973	3.86149	1.43286e-11	1.42509e-10
GALK2	0.386257	3.9048	1.44889e-11	1.44025e-10
GTF2F2	0.437139	5.12082	1.45382e-11	1.44435e-10
ENG	-0.574689	6.44668	1.47084e-11	1.46045e-10
IL9R	-1.04016	-0.645575	1.47617e-11	1.46493e-10
ATP5MD	0.57619	5.88177	1.49159e-11	1.47942e-10
THUMPD2	0.411854	3.35219	1.49585e-11	1.48283e-10
TRIT1	0.398122	4.56865	1.5206e-11	1.50654e-10
SFT2D1	0.37784	5.04897	1.55262e-11	1.53741e-10
SNRNP40	0.319855	5.55743	1.55854e-11	1.54242e-10
HHLA2	1.77153	-1.47046	1.58391e-11	1.56667e-10
KCNC4	-0.654668	3.75035	1.59493e-11	1.57671e-10
HEYL	-0.787391	3.60484	1.60002e-11	1.58087e-10
MRPL22	0.465074	4.3637	1.60312e-11	1.58306e-10
KCNMA1	-1.02393	3.98435	1.60735e-11	1.58636e-10
BHLHE41	-0.947844	4.09665	1.62624e-11	1.60413e-10
KIAA0355	-0.412427	4.65254	1.62983e-11	1.60678e-10
TMEM240	-0.878348	-0.734042	1.64371e-11	1.61959e-10
TMEM126B	0.430858	4.15886	1.64794e-11	1.62238e-10
MAGOHB	0.475777	3.94291	1.64835e-11	1.62238e-10
TTK	0.536434	4.48047	1.65496e-11	1.62799e-10
CNN1	-1.03279	3.17345	1.72298e-11	1.69398e-10
C1D	0.393822	3.80122	1.72614e-11	1.69616e-10
XIRP1	-1.7355	3.64471	1.73357e-11	1.70254e-10
TBC1D10C	-0.951909	2.89897	1.73572e-11	1.70371e-10
DLAT	0.385769	5.31085	1.73704e-11	1.70408e-10
TIMM9	0.47504	4.50699	1.74176e-11	1.70778e-10
2025-03-01	1.04333	2.8287	1.74293e-11	1.708e-10
FEZ1	0.972604	5.3742	1.7506e-11	1.71458e-10
ADCY4	-0.578208	2.36366	1.86478e-11	1.82542e-10
RAB3IL1	-0.712828	3.19632	1.90812e-11	1.86683e-10
SPON1	-1.12252	4.43353	1.91098e-11	1.86861e-10
HGH1	0.452729	5.11641	1.91779e-11	1.87425e-10
ECEL1	-1.44159	0.687675	1.92652e-11	1.88176e-10
ROBO2	-1.5261	1.92202	1.93539e-11	1.8894e-10
CCM2L	-0.625624	0.423909	1.93986e-11	1.89273e-10
NRIP2	-0.661872	0.627375	1.95078e-11	1.90235e-10
TRMT5	0.37579	4.52691	1.97561e-11	1.92552e-10
NPFFR1	-1.02438	-0.502181	1.97908e-11	1.92787e-10
CRY2	-0.377143	4.63157	2.03528e-11	1.98153e-10
PCDH12	-0.653038	3.19578	2.07878e-11	2.02279e-10
F13A1	-1.24406	5.4302	2.08583e-11	2.02855e-10
CD93	-0.719976	5.66477	2.1057e-11	2.04677e-10
FAM189A2	-1.27316	1.84713	2.10725e-11	2.04717e-10
SOX14	-4.02332	0.958902	2.11297e-11	2.05162e-10
LIX1L	-0.529522	4.35845	2.14741e-11	2.08394e-10
ZPR1	0.411799	5.55088	2.15344e-11	2.08866e-10
KCNK17	-0.989948	-1.51922	2.17189e-11	2.10542e-10
FKBP3	0.444437	5.73304	2.17793e-11	2.11014e-10
PACC1	0.479155	3.72181	2.18613e-11	2.11694e-10
SUN2	-0.441282	7.27817	2.20976e-11	2.13868e-10
FOXN3	-0.479667	6.02876	2.21275e-11	2.14041e-10
CKS2	0.639773	5.45774	2.24825e-11	2.17341e-10
MRPL4	0.466304	6.06907	2.24962e-11	2.17341e-10
NACA	0.367185	9.23089	2.25048e-11	2.17341e-10
ERAL1	0.317974	5.82351	2.2596e-11	2.18105e-10
PRR26	-1.46704	-2.24521	2.26273e-11	2.1829e-10
COASY	0.343132	6.65968	2.28454e-11	2.20275e-10
CYC1	0.456396	7.33661	2.28968e-11	2.20653e-10
PRDM6	-1.00241	0.58399	2.3488e-11	2.26229e-10
CR1L	-1.39982	-2.18544	2.35605e-11	2.26806e-10
PLPPR4	-0.868837	1.80822	2.39886e-11	2.30804e-10
MRPS15	0.457386	6.17863	2.40145e-11	2.3093e-10
SPATA5L1	0.383427	3.58055	2.43441e-11	2.33974e-10
RPUSD4	0.404951	4.44738	2.45563e-11	2.35887e-10
TMEM14A	0.603772	5.04108	2.46169e-11	2.36343e-10
ARG2	0.907348	3.28574	2.47287e-11	2.3729e-10
ULK1	-0.475194	6.40651	2.52551e-11	2.42132e-10
PLXDC2	-0.812865	6.12348	2.52602e-11	2.42132e-10
CLEC4C	-1.58292	-2.43162	2.66331e-11	2.55156e-10
ECHS1	0.407177	6.87769	2.6662e-11	2.55297e-10
TP53I11	-0.678494	5.71563	2.70767e-11	2.59129e-10
RAD51	0.531244	4.07515	2.72743e-11	2.60882e-10
SARDH	-0.839577	1.04739	2.75008e-11	2.62909e-10
RBMS3	-0.759605	3.10192	2.81456e-11	2.6893e-10
PNMA3	-1.52963	0.0154002	2.82613e-11	2.69893e-10
HPRT1	0.438627	5.5604	2.83029e-11	2.70146e-10
MMP24	-0.821999	-0.143855	2.8488e-11	2.71769e-10
RFTN1	-0.622654	5.2956	2.85252e-11	2.71906e-10
CCNC	0.402239	5.90998	2.85326e-11	2.71906e-10
TRPV2	-0.697547	3.73091	2.9071e-11	2.7689e-10
HNRNPA1	0.319527	9.05804	2.92207e-11	2.78168e-10
SRP68	0.287744	6.99571	2.94027e-11	2.79753e-10
TPI1	0.42234	9.7036	2.97459e-11	2.82869e-10
SNW1	0.294798	6.22815	3.00013e-11	2.85147e-10
FAP	-1.04063	4.78121	3.0089e-11	2.85829e-10
GLIS2	-0.697986	4.59204	3.09299e-11	2.93663e-10
VRK1	0.496012	4.4919	3.09883e-11	2.94062e-10
FAM72C	0.771366	-0.84323	3.13165e-11	2.97019e-10
GEMIN4	0.355515	5.62135	3.15463e-11	2.99041e-10
TOX	-0.948837	2.40703	3.16327e-11	2.99703e-10
MRPS14	0.31171	4.23701	3.19954e-11	3.02979e-10
COX5A	0.440489	6.35893	3.20654e-11	3.03482e-10
METTL23	0.346836	4.11142	3.22692e-11	3.05251e-10
DNM1L	0.35431	6.53983	3.24817e-11	3.071e-10
PRKD1	-0.949784	1.8059	3.25447e-11	3.07534e-10
KCND1	-0.795156	1.35875	3.25696e-11	3.07607e-10
CNIH4	0.365977	5.45676	3.31069e-11	3.12518e-10
RIDA	0.517293	3.88681	3.3162e-11	3.12725e-10
TAGLN	-0.94286	6.94791	3.31636e-11	3.12725e-10
XPO5	0.361904	6.34447	3.32055e-11	3.12956e-10
PCDHGA12	-1.0157	0.241315	3.35433e-11	3.15975e-10
ARHGAP26	-0.798022	4.52038	3.35965e-11	3.1631e-10
BIRC7	-1.29639	-1.90243	3.36988e-11	3.17107e-10
SLC26A7	-1.52349	-1.96681	3.44408e-11	3.2392e-10
RELB	-0.585467	5.50466	3.45112e-11	3.24412e-10
CLCN4	-1.03912	1.89207	3.5101e-11	3.29785e-10
PFDN6	0.544878	5.22184	3.5365e-11	3.32092e-10
DDX27	0.354333	6.23661	3.54222e-11	3.32455e-10
DUSP15	-1.22599	-0.518527	3.5905e-11	3.36811e-10
ITGB3	-0.998661	1.0743	3.59521e-11	3.37077e-10
RFPL4B	2.50253	-3.16035	3.60606e-11	3.37918e-10
C4orf36	0.484523	2.11749	3.65551e-11	3.42373e-10
CNRIP1	-0.744472	2.14814	3.66313e-11	3.42909e-10
ZBTB8B	-1.7531	-2.12073	3.67146e-11	3.4351e-10
TMEM126A	0.483636	3.79085	3.69752e-11	3.45768e-10
MPP6	0.58818	3.56173	3.74279e-11	3.49709e-10
FBXO32	-0.81355	6.19029	3.74355e-11	3.49709e-10
FGF7	-1.23288	1.8686	3.82398e-11	3.57037e-10
SUV39H2	0.446627	3.5813	3.95371e-11	3.68958e-10
NDUFAF1	0.396954	3.74947	4.07694e-11	3.80261e-10
LMX1A	-2.28818	-2.07361	4.15328e-11	3.8718e-10
ADK	0.483042	5.94474	4.20332e-11	3.91642e-10
RARS1	0.365128	6.2765	4.21095e-11	3.9215e-10
F2RL2	-1.02963	3.93665	4.2132e-11	3.92157e-10
NTM	-0.907938	3.39365	4.22048e-11	3.92631e-10
CNIH1	0.404167	6.42435	4.2463e-11	3.94829e-10
P2RX2	-1.89683	-2.41744	4.28247e-11	3.97894e-10
C11orf21	-1.03457	-0.426263	4.28368e-11	3.97894e-10
EARS2	0.346236	4.80133	4.29176e-11	3.98438e-10
PRKG1	-0.824915	3.13563	4.34155e-11	4.02853e-10
SAMD3	-1.07537	-0.411001	4.40949e-11	4.08947e-10
ESD	0.404089	6.13949	4.43608e-11	4.112e-10
SEMA4D	-0.580994	5.32321	4.44084e-11	4.1143e-10
RCVRN	-1.32771	-3.21583	4.44981e-11	4.12048e-10
GTPBP10	0.395002	4.21626	4.51555e-11	4.17921e-10
CNOT6L	-0.384814	5.25623	4.55638e-11	4.21483e-10
IGF2	-1.13652	6.542	4.60959e-11	4.26185e-10
ABCC9	-0.996168	2.72117	4.7066e-11	4.34931e-10
TNFRSF10A	0.549378	4.40677	4.73944e-11	4.37741e-10
SNX5	0.359575	6.51219	4.75983e-11	4.39399e-10
FAM153B	1.86744	-1.58425	4.83958e-11	4.46531e-10
HMMR	0.610771	4.32748	4.93208e-11	4.54834e-10
COPS2	0.320753	6.33202	4.94816e-11	4.56082e-10
CDH2	-1.38975	2.46217	4.98049e-11	4.58827e-10
IGFN1	-1.64706	2.07282	5.04922e-11	4.64921e-10
NDUFA12	0.402668	5.39393	5.05616e-11	4.65322e-10
DEPDC1B	0.582371	3.6569	5.0646e-11	4.65861e-10
KRT3	-1.99841	2.60326	5.07046e-11	4.66063e-10
FGF16	-1.62716	-2.68782	5.07198e-11	4.66063e-10
KCNJ8	-0.744442	2.44919	5.08596e-11	4.67109e-10
STMND1	-1.5513	-3.31135	5.12677e-11	4.70616e-10
RGS11	-1.05791	-0.0236005	5.18988e-11	4.76167e-10
CLEC14A	-0.607713	3.3643	5.21527e-11	4.78253e-10
THOC1	0.49341	4.49177	5.28807e-11	4.8464e-10
CHCHD3	0.339169	5.39497	5.29031e-11	4.8464e-10
DNAJA2	0.339088	6.37194	5.36088e-11	4.90855e-10
CTNNA3	-1.72061	-0.503552	5.38352e-11	4.92606e-10
NRXN1	-1.72628	-0.0545911	5.38549e-11	4.92606e-10
TOMM40	0.438607	6.63428	5.3938e-11	4.93116e-10
LDAH	0.450932	4.03466	5.44596e-11	4.97632e-10
IL1A	1.31927	5.73462	5.45641e-11	4.98171e-10
LHX8	-1.16144	0.489899	5.4574e-11	4.98171e-10
PCGF1	0.392406	4.09431	5.48661e-11	5.00583e-10
TAF1A	0.476516	2.54741	5.49588e-11	5.01175e-10
SATB1	-0.717792	3.87826	5.49981e-11	5.01279e-10
NLRP12	-0.914679	-1.89032	5.52294e-11	5.03133e-10
TRAPPC3L	-1.23157	-2.94204	5.55169e-11	5.05496e-10
TMA16	0.388334	4.29869	5.56174e-11	5.05962e-10
RBP5	-0.776198	1.06491	5.56243e-11	5.05962e-10
TMEM233	-1.03453	-0.361203	5.58441e-11	5.07705e-10
INMT	-0.890252	1.24651	5.596e-11	5.08255e-10
MRPS11	0.363974	4.68357	5.59611e-11	5.08255e-10
GADD45G	-0.932637	2.20534	5.62907e-11	5.1099e-10
SPCS2	0.417152	5.12526	5.76755e-11	5.23297e-10
MZT1	0.482313	4.60282	5.78259e-11	5.24397e-10
FMO1	-1.15686	2.69505	5.80338e-11	5.26018e-10
BANF1	0.498305	7.12707	5.84815e-11	5.29809e-10
SOX11	-1.33378	1.80386	5.85263e-11	5.29948e-10
CALD1	-0.664424	7.83681	5.8672e-11	5.31e-10
MAP9	-1.0926	1.97852	5.89592e-11	5.33319e-10
LAT2	-0.581301	3.0913	5.89876e-11	5.33319e-10
DNAJC19	0.461805	4.52143	5.93631e-11	5.36444e-10
GPR137B	-0.452178	4.43431	5.98132e-11	5.4024e-10
MYCT1	-0.667365	2.02115	6.05204e-11	5.46354e-10
ITIH4	-0.957221	-1.5499	6.07555e-11	5.48201e-10
FRY	-0.925281	2.98179	6.11323e-11	5.51325e-10
PHOSPHO1	-0.89163	-0.00212283	6.1808e-11	5.57139e-10
TREML2	-1.00742	-0.69061	6.21429e-11	5.59877e-10
BIRC5	0.562367	6.32059	6.21826e-11	5.59955e-10
[truncated: 15,995 more rows]

## Sheet: Table S4
Supplementary Table 4. GSEA results of the Hallmark Database Between Lactate_High and Lactate_Low Groups in TCGA-HNSC
pathway	pval	padj	log2err	ES	NES	size
HALLMARK_EPITHELIAL_MESENCHYMAL_TRANSITION	1.03015e-12	1.28768e-11	0.91012	-0.610578	-1.95458	200
HALLMARK_MYOGENESIS	4.96282e-12	4.13568e-11	0.887075	-0.598893	-1.91647	199
HALLMARK_ALLOGRAFT_REJECTION	5.19744e-10	3.2484e-09	0.801216	-0.579376	-1.85123	196
HALLMARK_INFLAMMATORY_RESPONSE	6.09936e-06	3.04968e-05	0.610527	-0.503719	-1.61191	199
HALLMARK_IL2_STAT5_SIGNALING	0.000191082	0.000682435	0.518848	-0.479217	-1.53242	198
HALLMARK_UV_RESPONSE_DN	0.000952583	0.00280171	0.477271	-0.486872	-1.52843	144
HALLMARK_APICAL_JUNCTION	0.000667714	0.00222571	0.477271	-0.46274	-1.47973	198
HALLMARK_KRAS_SIGNALING_UP	0.000930978	0.00280171	0.477271	-0.450897	-1.44288	199
HALLMARK_IL6_JAK_STAT3_SIGNALING	0.0162616	0.0353514	0.352488	-0.477073	-1.41533	86
HALLMARK_KRAS_SIGNALING_DN	0.00574663	0.0151227	0.407018	-0.435751	-1.39026	189
HALLMARK_COAGULATION	0.0337909	0.0703977	0.252961	-0.429822	-1.34148	133
HALLMARK_XENOBIOTIC_METABOLISM	0.0094584	0.0214964	0.38073	0.292362	1.29371	198
HALLMARK_P53_PATHWAY	0.00865344	0.0206034	0.38073	0.2944	1.30273	198
HALLMARK_GLYCOLYSIS	0.00390496	0.0108471	0.431708	0.320985	1.42932	197
HALLMARK_REACTIVE_OXYGEN_SPECIES_PATHWAY	0.00832377	0.0206034	0.38073	0.455541	1.59928	49
HALLMARK_FATTY_ACID_METABOLISM	8.34889e-05	0.000321111	0.538434	0.401319	1.73802	154
HALLMARK_DNA_REPAIR	2.87281e-05	0.0001197	0.57561	0.423039	1.8232	148
HALLMARK_UNFOLDED_PROTEIN_RESPONSE	1.08352e-05	4.92509e-05	0.593325	0.476862	1.93786	112
HALLMARK_MTORC1_SIGNALING	7.814e-10	4.34111e-09	0.801216	0.473839	2.09819	199
HALLMARK_G2M_CHECKPOINT	1.09365e-11	7.8118e-11	0.875325	0.50613	2.24118	199
HALLMARK_E2F_TARGETS	2.19267e-18	3.65446e-17	1.10534	0.590811	2.62471	200
HALLMARK_MYC_TARGETS_V2	3.6049e-12	3.6049e-11	0.898671	0.747296	2.77436	58
HALLMARK_OXIDATIVE_PHOSPHORYLATION	7.87544e-22	1.96886e-20	1.21254	0.624953	2.77639	200
HALLMARK_MYC_TARGETS_V1	1.65587e-30	8.27936e-29	1.43181	0.689798	3.06447	200
GSEA, Gene Set Enrichment Analysis; ES, enrichment score; NES, normalized enrichment score.

## Sheet: Table S5
Supplementary table 5. Classification Performance Metrics for SVM, XGBoost, LightGBM and Gradient Boosting Models in TCGA-HNSC
Tumor	Machine learning methods	Cohorts	Accuracy	AUC	95% CI	Sensitivity	Specificity	PPV	NPV	Precision	Recall	F1	Threshold
HNSC	XGBoost	Train	0.897	0.951	0.9235 - 0.9779	0.965	0.809	0.867	0.947	0.867	0.965	0.914	0.5
	XGBoost	Test	0.696	0.735	0.6144 - 0.8563	0.793	0.625	0.605	0.806	0.605	0.793	0.687	0.496
	Gradient Boosting	Train	0.853	0.915	0.8754 - 0.9539	0.887	0.809	0.857	0.847	0.857	0.887	0.872	0.543
	Gradient Boosting	Test	0.739	0.82	0.7206 - 0.9200	0.966	0.575	0.622	0.958	0.622	0.966	0.757	0.525
	SVM	Train	0.799	0.823	0.7588 - 0.8863	0.904	0.663	0.776	0.843	0.776	0.904	0.835	0.524
	SVM	Test	0.71	0.736	0.6172 - 0.8552	0.793	0.65	0.622	0.812	0.622	0.793	0.697	0.553
	LightGBM	Train	0.779	0.853	0.8016 - 0.9050	0.765	0.798	0.83	0.724	0.83	0.765	0.796	0.562
	LightGBM	Test	0.725	0.756	0.6409 - 0.8703	0.655	0.775	0.679	0.756	0.679	0.655	0.667	0.56
XGBoost, Extreme Gradient Boosting; SVM, support vector machine; LightGBM, Light Gradient Boosting Machine; AUC, area under the curve; CI, confidence interval; PPV, positive predictive value; NPV, negative predictive value; TCGA-HNSC, The Cancer Genome Atlas – Head and Neck Squamous Cell Carcinoma

## Sheet: Table S6
Supplementary table 6. Clinical Characteristics of SAZHU-HNSC cohort
ID	Age	Gender	Primary tumor site	cT	cN	cM	Clinical Stage	GradientBoosting	LightGBM	SVM	XGBoost	SUM	LDHA H-score	MCT1 H-score
P024	83	Female	Oral cavity	T3	N0	M0	III	0.700343	0.760848	0.642929	0.951567	3.05569	113.75	112.82
P022	64	Male	Larynx	T3	N0	M0	III	0.706853	0.75265	0.657772	0.851175	2.96845	146.09	102.63
P051	71	Male	Oral cavity	T1	N0	M0	I	0.689739	0.681651	0.644638	0.926523	2.94255	130.94	176.1
P017	50	Male	Oral cavity	T1	N0	M0	I	0.657673	0.68184	0.633459	0.926991	2.89996	126.26	115.58
P015	80	Male	Oral cavity	T2	N0	M0	II	0.672737	0.761013	0.613407	0.847906	2.89506	140.61	71.2821
P034	34	Male	Oral cavity	T1	N1	M0	III	0.648044	0.670321	0.628947	0.931767	2.87908	62.36	123.19
P107	70	Male	Oral cavity	T1	N0	M0	I	0.638725	0.728374	0.645485	0.845523	2.85811
P033	59	Male	Larynx	T1	N0	M0	I	0.634756	0.688633	0.647368	0.882785	2.85354	143.83	88.83
P014	77	Female	Oral cavity	T2	N0	M0	II	0.733462	0.711872	0.586681	0.820801	2.85282	181.88	122.71
P037	60	Male	Oral cavity	T1	N0	M0	I	0.638016	0.700708	0.631011	0.834714	2.80445	73.4162	105.618
P104	79	Male	Oral cavity	T2	N0	M0	II	0.655548	0.640688	0.546386	0.902617	2.74524	148.96	126.97
P081	75	Male	Oral cavity	T2	N0	M0	II	0.693132	0.650227	0.581923	0.802501	2.72778
P099	53	Male	Oropharynx	T1	N0	M0	I	0.657168	0.737892	0.574051	0.751215	2.72033
P001	67	Female	Oral cavity	T4	N2c	M0	IVa	0.673931	0.685908	0.609256	0.74329	2.71238
P072	81	Male	Oral cavity	T2	N2	M0	Iva	0.700343	0.581425	0.551814	0.875287	2.70887
P044	94	Female	Oral cavity	T2	N0	M0	II	0.653799	0.674477	0.625682	0.754082	2.70804
P052	88	Female	Oral cavity	T2	N0	M0	II	0.5833	0.658878	0.613826	0.850847	2.70685
P035	69	Female	Oral cavity	T1	N0	M0	I	0.641158	0.691414	0.587278	0.773937	2.69379
P013	70	Male	Oral cavity	T1b	N0	M0	I	0.604685	0.628952	0.646986	0.805597	2.68622
P004	54	Female	Oral cavity	T1	N0	M0	I	0.622155	0.617336	0.620499	0.811805	2.67179
P080	61	Male	Oral cavity	T1	N0	M0	I	0.653799	0.609207	0.639651	0.758482	2.66114
P101	53	Male	Oral cavity	T1	N0	M0	I	0.653799	0.715445	0.568587	0.716696	2.65453
P007	60	Female	Oral cavity	T2	N0	M0	II	0.537905	0.711556	0.605201	0.792308	2.64697
P097	62	Male	Other	T2	N0	M0	II	0.652589	0.646097	0.614948	0.728646	2.64228
P085	80	Female	Oral cavity	T1	N0	M0	I	0.653799	0.639277	0.59253	0.7472	2.63281
P050	41	Male	Oral cavity	T1	N0	M0	I	0.63121	0.61233	0.67286	0.69705	2.61345
P027	67	Male	Oral cavity	T1	N0	M0	I	0.645379	0.622102	0.645175	0.67153	2.58418
P087	53	Male	Oral cavity	T2	N3	M0	Ivb	0.653799	0.609207	0.590832	0.706052	2.55989
P079	71	Male	Oral cavity	T2	N0	M0	II	0.617162	0.581297	0.543213	0.816596	2.55827
P039	43	Male	Other	T2	N0	M0	II	0.616937	0.613535	0.570544	0.745532	2.54655
P031	62	Male	Oral cavity	T1	N0	M0	I	0.574382	0.546405	0.632414	0.784156	2.53736
P103	75	Male	Oral cavity	T1	N1	M0	III	0.571327	0.575502	0.630997	0.735403	2.51323
P076	68	Male	Larynx	T1	N0	M0	I	0.655499	0.638763	0.643568	0.574679	2.51251
P090	60	Male	Oral cavity	T1	N0	M0	I	0.689082	0.689876	0.657393	0.475133	2.51148
P077	50	Male	Oropharynx	T2	N1	M0	III	0.613292	0.54348	0.623158	0.731507	2.51144
P088	65	Female	Oral cavity	T2	N0	M0	II	0.589432	0.558625	0.589073	0.769896	2.50703
P098	67	Male	Larynx	T2	N2	M0	IVa	0.571327	0.575502	0.639216	0.719657	2.5057
P008	65	Female	Oral cavity	T4	N0	M0	IVa	0.652589	0.674843	0.594647	0.551977	2.47406
P012	78	Male	Oropharynx	T2	N0	M0	II	0.64027	0.644449	0.609666	0.577818	2.4722
P057	66	Male	Oral cavity	T2	N0	M0	II	0.653799	0.517073	0.604609	0.696511	2.47199
P071	68	Male	Oral cavity	T2	N1	M0	III	0.597281	0.581859	0.600234	0.688172	2.46755
P082	61	Male	Oral cavity	T2	N0	M0	II	0.630686	0.711401	0.61961	0.50007	2.46177
P075	56	Female	Oral cavity	T1	N0	M0	I	0.6241	0.573415	0.565744	0.694161	2.45742
P045	61	Female	Oral cavity	T1	N0	M0	I	0.596731	0.603027	0.55735	0.696393	2.4535
P018	57	Male	Oral cavity	T2	N0	M0	II	0.594196	0.551925	0.621874	0.683178	2.45117
P056	63	Female	Oral cavity	T2	N0	M0	II	0.652589	0.675142	0.590163	0.52829	2.44618
P002	50	Male	Oral cavity	T1	N1	M0	III	0.571327	0.59088	0.616597	0.66258	2.44138
P030	68	Male	Oropharynx	T1	N0	M0	I	0.602624	0.582727	0.555606	0.698574	2.43953
P028	61	Male	Oral cavity	T1	N0	M0	I	0.571327	0.570717	0.59365	0.700826	2.43652
P092	54	Male	Oral cavity	T3	N2	M0	IVa	0.595483	0.553339	0.622059	0.652829	2.42371
P053	60	Male	Oral cavity	T1	N0	M0	I	0.652589	0.628236	0.564455	0.572899	2.41818
P105	32	Male	Oral cavity	T2	N0	M0	II	0.595483	0.521808	0.645606	0.645235	2.40813
P091	73	Female	Oral cavity	T2	N0	M0	II	0.580146	0.511895	0.634076	0.662916	2.38903
P061	63	Male	Oral cavity	T1	N1	M0	III	0.571327	0.570717	0.620462	0.620888	2.38339
P063	58	Male	Oral cavity	T3	N0	M0	III	0.612	0.579781	0.558333	0.626407	2.37652
P089	67	Male	Oral cavity	T1	N0	M0	I	0.6241	0.573415	0.509428	0.658501	2.36544
P020	66	Male	Oral cavity	T1	N0	M0	I	0.5927	0.60048	0.558629	0.604981	2.35679
P093	75	Male	Oropharynx	T1	N0	M0	I	0.607412	0.554788	0.608871	0.582859	2.35393
P073	74	Male	Larynx	T1	N0	M0	I	0.616493	0.605167	0.631827	0.49579	2.34928
P021	66	Male	Oral cavity	T2	N0	M0	II	0.643214	0.616033	0.581194	0.505545	2.34599
P094	59	Male	Larynx	T1	N0	M0	I	0.565894	0.53356	0.582094	0.660331	2.34188
P084	70	Male	Hypopharynx	T1	N2	M0	Iva	0.520891	0.51422	0.568571	0.73583	2.33951
P023	62	Male	Larynx	T1	N0	M0	I	0.580146	0.515488	0.537267	0.703873	2.33677
P054	59	Male	Oropharynx	T1	N0	M0	I	0.566817	0.603027	0.542507	0.618327	2.33068
P016	69	Male	Oral cavity	T2	N1	M0	III	0.727115	0.605062	0.550606	0.427269	2.31005
P006	56	Male	Oral cavity	T3	N0	M1	Ivc	0.542473	0.650394	0.542279	0.572223	2.30737
P038	54	Male	Larynx	T1	N0	M0	I	0.55484	0.395181	0.614604	0.730577	2.2952
P046	72	Male	Larynx	T4	N0	M0	Iva	0.609529	0.504961	0.628599	0.5394	2.28249
P048	54	Female	Oral cavity	T2	N0	M0	II	0.54547	0.58922	0.597228	0.549274	2.28119
P010	56	Male	Larynx	T2	N0	M0	II	0.631929	0.721069	0.607761	0.319201	2.27996
P078	61	Male	Oral cavity	T1	N0	M0	I	0.571327	0.540532	0.578026	0.56787	2.25775
P055	69	Male	Oropharynx	T1	N0	M0	I	0.521416	0.490953	0.603719	0.628675	2.24476
P060	63	Male	Oral cavity	T1	N0	M0	I	0.545926	0.511074	0.594155	0.58935	2.24051
P029	65	Female	Oral cavity	T1	N0	M0	I	0.559432	0.535724	0.559748	0.584196	2.2391
P083	70	Male	Oral cavity	T2	N1	M0	III	0.551992	0.515067	0.630015	0.535587	2.23266
P108	62	Male	Oral cavity	T3	N2	M0	IVa	0.540763	0.52511	0.561029	0.596768	2.22367
P070	75	Male	Larynx	T2	N0	M0	II	0.582245	0.440691	0.60523	0.578563	2.20673
P003	70	Male	Oral cavity	T1	N0	M0	I	0.540763	0.505963	0.565796	0.588007	2.20053
P086	66	Male	Oral cavity	T2	N2	M0	Iva	0.68452	0.533947	0.483694	0.48778	2.18994
P032	67	Female	Oral cavity	T1	N2b	M0	IVa	0.525438	0.575338	0.647204	0.434646	2.18263
P102	61	Male	Oral cavity	T1	N0	M0	I	0.588023	0.57901	0.541056	0.467386	2.17547
P026	57	Female	Oral cavity	T2	N0	M0	II	0.710318	0.517414	0.55347	0.39403	2.17523
P019	76	Female	Oral cavity	T1	N2	M0	IVa	0.589753	0.397712	0.522165	0.652952	2.16258
P041	75	Male	Oral cavity	T2	N2	M0	IV	0.594196	0.481732	0.618096	0.466351	2.16038
P064	84	Female	Oropharynx	T2	N2	M0	Iva	0.541364	0.460422	0.52506	0.62903	2.15587
P040	72	Male	Oral cavity	T2	N1	M0	III	0.52299	0.57441	0.511308	0.53738	2.14609
P095	60	Male	Larynx	T1	N0	M0	I	0.462043	0.532332	0.57357	0.573186	2.14113
P005	65	Male	Oral cavity	T2	N0	M0	II	0.513559	0.432574	0.553575	0.640472	2.14018
P049	64	Female	Oral cavity	T2	N0	M0	II	0.542929	0.561022	0.579169	0.452539	2.13566
P109	67	Female	Oral cavity	T2	N2	M0	IVa	0.438472	0.736841	0.526474	0.432584	2.13437
P074	71	Male	Oropharynx	T2	N0	M0	II	0.558998	0.458277	0.582921	0.523265	2.12346
P059	75	Female	Oropharynx	T3	N1	M0	III	0.571327	0.581859	0.651192	0.307733	2.11211
P009	74	Male	Oral cavity	T1	N0	M0	I	0.539243	0.442565	0.584332	0.542439	2.10858
P036	60	Male	Oral cavity	T2	N3b	M0	IV	0.582418	0.489792	0.600429	0.434504	2.10714
P042	73	Female	Oral cavity	T1	N0	M0	I	0.390977	0.588063	0.566131	0.554036	2.09921
P011	60	Male	Oral cavity	T2	N0	M0	II	0.545926	0.5924	0.57732	0.368346	2.08399
P110	67	Male	Oral cavity	T1	N0	M0	I	0.540439	0.511833	0.562986	0.465929	2.08119
P062	84	Female	Oral cavity	T4	N2	M0	IVa	0.565662	0.446487	0.587673	0.476485	2.07631
P106	82	Male	Larynx	T1	N0	M0	I	0.488207	0.429059	0.520908	0.630292	2.06847
P025	76	Female	Oral cavity	T1	N0	M0	I	0.519631	0.654741	0.52594	0.368133	2.06845	30.6739	55.0215
P096	67	Male	Oral cavity	T1	N0	M0	I	0.431773	0.518227	0.5099	0.344951	1.80485	64.9951	54.6925
P100	36	Male	Oropharynx	T1	N0	M0	I	0.446907	0.40205	0.491747	0.388548	1.72925	67.63	104.04
P065	75	Female	Oral cavity	T1	N0	M0	I	0.545926	0.433639	0.587644	0.140113	1.70732	111.82	98.75
P047	54	Male	Oral cavity	T2	N0	M0	II	0.494302	0.348914	0.476886	0.366852	1.68695	94.3501	66.2133
P069	76	Male	Oral cavity	T3	N0	M0	III	0.427418	0.545217	0.529283	0.176728	1.67865	76.3201	87.124
P068	60	Female	Oral cavity	T2	N2	M0	Iva	0.458669	0.475892	0.424606	0.303437	1.6626	82.5646	121.969
P058	57	Male	Oral cavity	T2	N1	M0	III	0.403181	0.57901	0.418771	0.20389	1.60485	74.6928	24.2741
P066	50	Male	Oral cavity	T1	N1	M0	III	0.451883	0.422233	0.527221	0.201193	1.60253	68.52	138.94
P067	66	Male	Oral cavity	T2	N0	M0	II	0.420012	0.47088	0.5	0.166793	1.55769	135.34	85.83
P043	84	Male	Oral cavity	T2	N2b	M0	IVa	0.404089	0.356116	0.512958	0.133684	1.40685	155.235	74.4454

## Sheet: Table S7
Supplementary table 7. Distribution of Patients and Whole Slide Images (WSIs) Across other TCGA Multi-Cancer Cohorts
Tumor	Cohort	Patients_n	Patients_1_WSI	Patients_2_WSIs	Patients_3_WSIs	Patients_4_WSIs	Patients_5_WSIs	Patients_6_WSIs	Patients_7_WSIs	Patients_8_WSIs	Patients_9_WSIs	WSIs_n	Patches_n
BLCA	Train	191	177	8	0	2	1	1	1	1	0	227	3481959
	Test	64	61	2	0	0	1	0	0	0	0	70	1112960
BRCA	Train	520	477	41	2	0	0	0	0	0	0	565	5221104
	Test	174	164	9	1	0	0	0	0	0	0	185	1768061
COAD	Train	220	215	4	1	0	0	0	0	0	0	226	1782589
	Test	74	74	0	0	0	0	0	0	0	0	74	613034
KIRC	Train	252	250	1	1	0	0	0	0	0	0	255	3300590
	Test	84	83	1	0	0	0	0	0	0	0	85	1047761
LGG	Train	240	186	23	6	5	6	0	1	1	12	428	4262741
	Test	81	61	11	2	1	3	1	1	0	1	136	1528277
LIHC	Train	177	169	8	0	0	0	0	0	0	0	185	2543355
	Test	60	58	2	0	0	0	0	0	0	0	62	813206
LUAD	Train	237	227	4	1	3	1	0	1	0	0	262	3006408
	Test	79	78	1	0	0	0	0	0	0	0	80	756962
LUSC	Train	234	225	2	2	0	2	1	1	0	1	267	3036508
	Test	79	79	0	0	0	0	0	0	0	0	79	748654
PRAD	Train	193	186	0	0	3	1	1	0	1	1	226	2897072
	Test	65	63	1	0	1	0	0	0	0	0	69	903139
STAD	Train	171	162	9	0	0	0	0	0	0	0	180	1775036
	Test	58	56	2	0	0	0	0	0	0	0	60	572132
THCA	Train	248	242	6	0	0	0	0	0	0	0	254	3199408
	Test	83	80	2	1	0	0	0	0	0	0	87	1183877
UCEC	Train	247	221	22	2	1	0	1	0	0	0	281	4471311
	Test	83	75	7	0	0	0	0	0	1	0	97	1550066

## Sheet: Table S8
Supplementary table 8. Classification Performance Metrics for SVM, Gradient Boosting, and XGBoost Models Across other TCGA Multi-Cancer Cohorts
Tumor	Machine learning methods	Cohorts	Accuracy	AUC	95% CI	Sensitivity	Specificity	PPV	NPV	Precision	Recall	F1	Threshold
BLCA	SVM	Train	0.817	0.888	0.8445 - 0.9321	0.67	0.968	0.956	0.74	0.956	0.67	0.788	0.523
	SVM	Test	0.766	0.804	0.6919 - 0.9155	0.594	0.937	0.905	0.698	0.905	0.594	0.717	0.526
	XGBoost	Train	0.874	0.946	0.9180 - 0.9738	0.948	0.798	0.829	0.937	0.829	0.948	0.885	0.453
	XGBoost	Test	0.656	0.62	0.4785 - 0.7618	0.687	0.625	0.647	0.667	0.647	0.687	0.667	0.505
	LightGBM	Train	0.749	0.825	0.7679 - 0.8818	0.804	0.691	0.729	0.774	0.729	0.804	0.765	0.494
	LightGBM	Test	0.625	0.626	0.4878 - 0.7642	0.812	0.437	0.591	0.7	0.591	0.812	0.684	0.475
	GradientBoosting	Train	0.838	0.927	0.8939 - 0.9602	0.907	0.766	0.8	0.889	0.8	0.907	0.85	0.476
	GradientBoosting	Test	0.656	0.643	0.5026 - 0.7835	0.625	0.687	0.667	0.647	0.667	0.625	0.645	0.506
BRCA	SVM	Train	0.925	0.97	0.9561 - 0.9841	0.926	0.925	0.922	0.928	0.922	0.926	0.924	0.45
	SVM	Test	0.764	0.843	0.7859 - 0.9003	0.833	0.69	0.743	0.795	0.743	0.833	0.785	0.461
	XGBoost	Train	0.885	0.958	0.9434 - 0.9726	0.945	0.826	0.84	0.94	0.84	0.945	0.89	0.448
	XGBoost	Test	0.661	0.702	0.6255 - 0.7792	0.622	0.702	0.691	0.634	0.691	0.622	0.655	0.5
	LightGBM	Train	0.802	0.888	0.8612 - 0.9148	0.711	0.891	0.863	0.761	0.863	0.711	0.779	0.524
	LightGBM	Test	0.678	0.7	0.6228 - 0.7772	0.867	0.476	0.639	0.769	0.639	0.867	0.736	0.446
	GradientBoosting	Train	0.81	0.891	0.8651 - 0.9178	0.664	0.951	0.929	0.746	0.929	0.664	0.774	0.557
	GradientBoosting	Test	0.649	0.688	0.6093 - 0.7672	0.644	0.655	0.667	0.632	0.667	0.644	0.655	0.511
COAD	SVM	Train	0.75	0.802	0.7439 - 0.8606	0.796	0.705	0.723	0.782	0.723	0.796	0.758	0.455
	SVM	Test	0.784	0.802	0.7012 - 0.9026	0.684	0.889	0.867	0.727	0.867	0.684	0.765	0.54
	XGBoost	Train	0.864	0.915	0.8773 - 0.9526	0.935	0.795	0.815	0.927	0.815	0.935	0.871	0.469
	XGBoost	Test	0.73	0.7	0.5746 - 0.8253	0.605	0.861	0.821	0.674	0.821	0.605	0.697	0.541
	LightGBM	Train	0.764	0.806	0.7474 - 0.8638	0.806	0.723	0.737	0.794	0.737	0.806	0.77	0.477
	LightGBM	Test	0.716	0.722	0.6035 - 0.8409	0.658	0.778	0.758	0.683	0.758	0.658	0.704	0.502
	GradientBoosting	Train	0.836	0.897	0.8565 - 0.9374	0.778	0.893	0.875	0.806	0.875	0.778	0.824	0.525
	GradientBoosting	Test	0.743	0.772	0.6603 - 0.8835	0.711	0.778	0.771	0.718	0.771	0.711	0.74	0.489
KIRC	SVM	Train	0.972	0.994	0.9886 - 0.9995	0.983	0.962	0.959	0.984	0.959	0.983	0.971	0.401
	SVM	Test	0.857	0.885	0.8115 - 0.9579	0.851	0.865	0.889	0.821	0.889	0.851	0.87	0.459
	XGBoost	Train	0.996	1	0.9986 - 1.0000	1	0.992	0.992	1	0.992	1	0.996	0.523
	XGBoost	Test	0.607	0.649	0.5310 - 0.7663	0.34	0.946	0.889	0.53	0.889	0.34	0.492	0.661
	LightGBM	Train	0.893	0.953	0.9285 - 0.9766	0.867	0.917	0.904	0.883	0.904	0.867	0.885	0.517
	LightGBM	Test	0.607	0.656	0.5391 - 0.7731	0.468	0.784	0.733	0.537	0.733	0.468	0.571	0.532
	GradientBoosting	Train	0.933	0.98	0.9676 - 0.9923	0.908	0.955	0.948	0.92	0.948	0.908	0.928	0.528
	GradientBoosting	Test	0.619	0.63	0.5101 - 0.7504	0.447	0.838	0.778	0.544	0.778	0.447	0.568	0.544
LGG	SVM	Train	0.892	0.955	0.9303 - 0.9796	0.856	0.926	0.918	0.869	0.918	0.856	0.886	0.513
	SVM	Test	0.765	0.824	0.7346 - 0.9136	0.667	0.844	0.774	0.76	0.774	0.667	0.716	0.535
	XGBoost	Train	0.963	0.993	0.9861 - 1.0000	0.983	0.943	0.943	0.983	0.943	0.983	0.963	0.462
	XGBoost	Test	0.716	0.755	0.6467 - 0.8632	0.75	0.689	0.659	0.775	0.659	0.75	0.701	0.472
	LightGBM	Train	0.85	0.927	0.8961 - 0.9578	0.814	0.885	0.873	0.831	0.873	0.814	0.842	0.506
	LightGBM	Test	0.63	0.649	0.5259 - 0.7716	0.722	0.556	0.565	0.714	0.565	0.722	0.634	0.457
	GradientBoosting	Train	0.904	0.965	0.9454 - 0.9850	0.898	0.91	0.906	0.902	0.906	0.898	0.902	0.484
	GradientBoosting	Test	0.667	0.634	0.5114 - 0.7571	0.528	0.778	0.655	0.673	0.655	0.528	0.585	0.526
LIHC	SVM	Train	0.921	0.976	0.9575 - 0.9946	0.904	0.94	0.944	0.897	0.944	0.904	0.924	0.556
	SVM	Test	0.817	0.863	0.7677 - 0.9592	0.8	0.829	0.769	0.853	0.769	0.8	0.784	0.511
	XGBoost	Train	0.994	0.999	0.9980 - 1.0000	1	0.988	0.989	1	0.989	1	0.995	0.481
	XGBoost	Test	0.733	0.723	0.5901 - 0.8568	0.48	0.914	0.8	0.711	0.8	0.48	0.6	0.751
	LightGBM	Train	0.847	0.93	0.8968 - 0.9640	0.883	0.807	0.838	0.859	0.838	0.883	0.86	0.495
	LightGBM	Test	0.733	0.682	0.5407 - 0.8239	0.52	0.886	0.765	0.721	0.765	0.52	0.619	0.63
	GradientBoosting	Train	0.96	0.986	0.9736 - 0.9984	0.968	0.952	0.958	0.963	0.958	0.968	0.963	0.477
	GradientBoosting	Test	0.683	0.706	0.5686 - 0.8428	0.64	0.714	0.615	0.735	0.615	0.64	0.627	0.564
LUAD	SVM	Train	0.92	0.973	0.9563 - 0.9887	0.897	0.942	0.937	0.904	0.937	0.897	0.917	0.568
	SVM	Test	0.848	0.886	0.8093 - 0.9622	0.854	0.842	0.854	0.842	0.854	0.854	0.854	0.536
	XGBoost	Train	0.962	0.991	0.9822 - 0.9991	0.966	0.958	0.958	0.966	0.958	0.966	0.962	0.496
	XGBoost	Test	0.759	0.798	0.7007 - 0.8949	0.683	0.842	0.824	0.711	0.824	0.683	0.747	0.488
	LightGBM	Train	0.899	0.945	0.9171 - 0.9721	0.957	0.842	0.855	0.953	0.855	0.957	0.903	0.485
	LightGBM	Test	0.696	0.719	0.6045 - 0.8333	0.805	0.579	0.673	0.733	0.673	0.805	0.733	0.443
	GradientBoosting	Train	0.928	0.975	0.9598 - 0.9910	0.966	0.892	0.897	0.964	0.897	0.966	0.93	0.487
	GradientBoosting	Test	0.722	0.772	0.6693 - 0.8756	0.585	0.868	0.828	0.66	0.828	0.585	0.686	0.522
LUSC	SVM	Train	0.722	0.788	0.7297 - 0.8458	0.681	0.763	0.738	0.709	0.738	0.681	0.709	0.517
	SVM	Test	0.747	0.781	0.6770 - 0.8846	0.667	0.825	0.788	0.717	0.788	0.667	0.722	0.518
	XGBoost	Train	0.842	0.92	0.8880 - 0.9526	0.81	0.873	0.862	0.824	0.862	0.81	0.836	0.511
	XGBoost	Test	0.658	0.651	0.5288 - 0.7738	0.615	0.7	0.667	0.651	0.667	0.615	0.64	0.481
	LightGBM	Train	0.726	0.782	0.7245 - 0.8398	0.759	0.695	0.71	0.745	0.71	0.759	0.733	0.483
	LightGBM	Test	0.696	0.689	0.5708 - 0.8074	0.615	0.775	0.727	0.674	0.727	0.615	0.667	0.492
	GradientBoosting	Train	0.786	0.842	0.7937 - 0.8907	0.81	0.763	0.77	0.804	0.77	0.81	0.79	0.487
	GradientBoosting	Test	0.633	0.64	0.5171 - 0.7624	0.59	0.675	0.639	0.628	0.639	0.59	0.613	0.498
PRAD	SVM	Train	0.964	0.994	0.9879 - 1.0000	0.971	0.955	0.962	0.966	0.962	0.971	0.967	0.506
	SVM	Test	0.846	0.881	0.7970 - 0.9650	0.8	0.886	0.857	0.838	0.857	0.8	0.828	0.571
	XGBoost	Train	0.995	1	0.9993 - 1.0000	1	0.989	0.99	1	0.99	1	0.995	0.566
	XGBoost	Test	0.662	0.631	0.4926 - 0.7703	0.5	0.8	0.682	0.651	0.682	0.5	0.577	0.598
	LightGBM	Train	0.886	0.95	0.9223 - 0.9772	0.962	0.798	0.847	0.947	0.847	0.962	0.901	0.509
	LightGBM	Test	0.662	0.632	0.4939 - 0.7709	0.8	0.543	0.6	0.76	0.6	0.8	0.686	0.509
	GradientBoosting	Train	0.953	0.991	0.9822 - 0.9993	0.971	0.933	0.944	0.965	0.944	0.971	0.957	0.531
	GradientBoosting	Test	0.6	0.612	0.4734 - 0.7504	0.767	0.457	0.548	0.696	0.548	0.767	0.639	0.492
STAD	SVM	Train	0.965	0.992	0.9833 - 1.0000	0.975	0.957	0.951	0.978	0.951	0.975	0.962	0.377
	SVM	Test	0.828	0.863	0.7671 - 0.9589	0.909	0.72	0.811	0.857	0.811	0.909	0.857	0.43
	XGBoost	Train	0.982	0.999	0.9971 - 1.0000	0.975	0.989	0.987	0.978	0.987	0.975	0.981	0.486
	XGBoost	Test	0.759	0.789	0.6685 - 0.9097	0.879	0.6	0.744	0.789	0.744	0.879	0.806	0.285
	LightGBM	Train	0.883	0.94	0.9067 - 0.9737	0.886	0.88	0.864	0.9	0.864	0.886	0.875	0.486
	LightGBM	Test	0.741	0.76	0.6341 - 0.8859	0.909	0.52	0.714	0.812	0.714	0.909	0.8	0.347
	GradientBoosting	Train	0.971	0.987	0.9732 - 1.0000	0.949	0.989	0.987	0.958	0.987	0.949	0.968	0.498
	GradientBoosting	Test	0.741	0.788	0.6677 - 0.9093	0.667	0.84	0.846	0.656	0.846	0.667	0.746	0.503
THCA	SVM	Train	0.984	0.996	0.9911 - 1.0000	0.976	0.992	0.992	0.976	0.992	0.976	0.984	0.532
	SVM	Test	0.843	0.883	0.8058 - 0.9593	0.814	0.875	0.875	0.814	0.875	0.814	0.843	0.461
	XGBoost	Train	0.984	0.999	0.9970 - 1.0000	0.976	0.992	0.992	0.976	0.992	0.976	0.984	0.52
	XGBoost	Test	0.783	0.792	0.6915 - 0.8934	0.86	0.7	0.755	0.824	0.755	0.86	0.804	0.318
	LightGBM	Train	0.923	0.979	0.9664 - 0.9922	0.886	0.96	0.956	0.896	0.956	0.886	0.92	0.524
	LightGBM	Test	0.735	0.759	0.6528 - 0.8658	0.674	0.8	0.784	0.696	0.784	0.674	0.725	0.505
	GradientBoosting	Train	0.935	0.981	0.9688 - 0.9932	0.976	0.896	0.902	0.974	0.902	0.976	0.937	0.447
	GradientBoosting	Test	0.759	0.785	0.6866 - 0.8832	0.744	0.775	0.78	0.738	0.78	0.744	0.762	0.452
UCEC	SVM	Train	0.984	0.999	0.9968 - 1.0000	0.975	0.992	0.992	0.977	0.992	0.975	0.983	0.491
	SVM	Test	0.831	0.869	0.7880 - 0.9495	0.81	0.854	0.85	0.814	0.85	0.81	0.829	0.558
	XGBoost	Train	0.992	0.997	0.9931 - 1.0000	1	0.984	0.984	1	0.984	1	0.992	0.446
	XGBoost	Test	0.627	0.597	0.4733 - 0.7207	0.738	0.512	0.608	0.656	0.608	0.738	0.667	0.39
	LightGBM	Train	0.907	0.968	0.9502 - 0.9852	0.934	0.881	0.884	0.933	0.884	0.934	0.908	0.482
	LightGBM	Test	0.627	0.639	0.5193 - 0.7595	0.452	0.805	0.704	0.589	0.704	0.452	0.551	0.532
	GradientBoosting	Train	0.952	0.991	0.9838 - 0.9985	0.984	0.921	0.923	0.983	0.923	0.984	0.952	0.452
	GradientBoosting	Test	0.627	0.557	0.4295 - 0.6843	0.929	0.317	0.582	0.812	0.582	0.929	0.716	0.401
XGBoost, Extreme Gradient Boosting; SVM, support vector machine; LightGBM, Light Gradient Boosting Machine; AUC, area under the curve; CI, confidence interval; PPV, positive predictive value; NPV, negative predictive value;
